# Supplementary material for: High-Resolution Genetic Mapping Combined with Transcriptome Profiling Reveals That Both Target-Site Resistance and Increased Detoxification Confer Resistance to the Pyrethroid Bifenthrin in the Spider Mite Tetranychus urticae
Source: Biology (Basel). 2022 Nov 7;11(11):1630. doi: 10.3390/biology11111630 (PMC9687926; doi:10.3390/biology11111630)
Supplement: Supplementary file 1 [file biology-11-01630-s001.zip]

Archive with 9 entries (9 files):
- FigS1_Proof.pdf
- FigS2_Proof.pdf
- FigS3.pdf
- FigS4.pdf
- FigS5.pdf
- FileS1_final_CCEs_MR_VL.fas
- FileS2_OptimizedSequencesEsterases.pdf
- Supplementary figures with captions_proof.pdf
- SupplTables_Proof.xlsx
