# Supplementary material for: High-Resolution Genetic Mapping Combined with Transcriptome Profiling Reveals That Both Target-Site Resistance and Increased Detoxification Confer Resistance to the Pyrethroid Bifenthrin in the Spider Mite Tetranychus urticae
Source: Biology (Basel). 2022 Nov 7;11(11):1630. doi: 10.3390/biology11111630 (PMC9687926; doi:10.3390/biology11111630)
Supplement: Supplementary file 1 [file biology-11-01630-s001.zip › FileS1_final_CCEs_MR_VL.fas]

>CCE58_MR-VL_contig_6457
ATGAAGTTGTCATCAACTATTTTCCTTTTCCTTTTCATTCTTCAGTTATCTCATCAAACA
ATATCAAAAATTGTAGAGCCTGAATTAACATTATCCTCAGGATCAATAAGAGGTACTTCA
GTTGATTTTAGAGGTGTTAAAGTTTACCAATTTTTGGGGATTCCATTCGCTGAGCCACCA
TTGAATGAATTACGTTTTCAAAAACCAGTGCCAAAGAAACCATGGAATGGAGTGTTGAGT
GTAAACAAATGGGGCTCTGCTTGTATGCAGCCAGTCTTCCCTGGTTTCAACACGGAGCTG
CACCTTAGCGAGGATTGCCTGATTCTTAATGTTTTCACAACAGAAGCTGCTTTTCAAGAT
AAACAAAATGGCAAGAAACATAAGTTACGTCCAGTCATGGTTTGGATCCATGGTGGTAGC
TTTAATTATGGTTCAGCTAACACTCCAGATCAACATGACGGTACACCAATAACCGGGTTA
AAAGATGTTATAATTGTATCTATTAATTACCGTCTGGGTTCTTTGGGTTTCCTTCATTTA
CCTGAAGCTGGTGTTCATGGTAACATGGGTCTCTGGGATCAGCAATTAGCTTTAAAATGG
GTTAAAGATAATATTGAACATTTTGGTGGAGATCCTAATAAAGTTACAATTTTCGGTGAA
TCAGCAGGCTCAATGTCAGTTTCAGCTCACATTGTTAGTCCACAATCGAAAGGATTGTTC
ACAAATGCCATTATGCAAAGTGGTTCAATCTATGACTTGGATCGATGGACTCAGCCAGGC
TTAGTCGCAAACTTTACTAGCAAGATTGGCTGTATATCTGACAACTATAAATCATGTTTA
TCAAATTATCGATTTGGACAATTCCCTGAAGCTGACAGGTTGACATTCTGGCCAACAGTT
GACGGCGAATTCCTTCCTCACCGTCCAGAAGAACTGGTTTATAACCACACAATTGATCCT
AATATCAATGTTTTATTGGGTACTAATGCTAATGAAGGTGCTTTCATGTTGTTGATGAAA
GACATGGTTACTTTTCATCCATTGAATCCAATTAACTTGACTATTCCTCACGCTAAGTAC
ATTTTTGGTAAACTTTTCGGTAAAACATTGATCGATTTCTACTCAGAACGATACTTAGCT
TCCTTGTCAGCTGATGACTCTGATTCCATCAGGTTAGCTGTCACCCAAGCTCTTGGTGAC
TCAATTTTTACTTGTCCGACTTATGCAACTGGTCGAGATTTGATCGCTAGTGGCGTTCCA
AATGTTTATGGTTATGTTCAAACACAGAAGCCAACCCATACTCTTATATCAGTCTCTAGT
CAAGCTAAATGGATGTCTAATTTTGCTTCTCACGCTGACACTTTTCCCATGGTCTTTGGT
CACCCATTTAACAAACTTGATAAATTCAAAAATGAAGATGTTGTTTTGTCATTTCTCATG
ATGGACATCTGGACAAAATTTGCCAAAGATGGTAAGCCGCCACATATCTCTCATCAAGAA
TGGTTGCCCTGGAACCTAAGCGATCCTATTCCTTACCCCACTATGATTCTTGACTCCAAC
AAAATTGGTTTGATTGAAACCAAATCTGCTGAATTTTGTGCCAAAAATTGGCCTTTCCCA
CTCGAAAATTATTACAGTATGGATTCTGAGTCAGGAGTCTATGCCGAGATCGAGTAA
>CCEinc18 MR-VL_contig_1813 
ATGAATTCAACATCAATTATTTTCCTTTTCTTTTGCATTCTTCAGTTATCTCATCAAACA
ATATCAGAAAATGTAGAGCCTGAATTAACATTATCTTCAGGATCAATAAGAGGTACTTCA
GTTGATTTTAGAGGTGTTAAAGTTTACCAATTTTTGGGGATTCCGTTCGCTGAACCTCCA
TTGAATGAATTACGTTTTCAGAAACCAGTGCCAAAGAAACCATGGAATGGAGTGTTGAGT
GTGAACAAATGGGGCTCTGCTTGTATGCAGCCAGTCTTCCCTGGTTTCAACACGGAGCTT
CACCTTAGCGAGGATTGCCTGATCCTTAATGTTTTCACGACAGAAGCTGCTTTTCAAGAT
AAACAAAATGGCAAGAAAAATAGTTTACGTCCAGTCATGGTTTGGATCCATGGTGGTGGT
TTCAATTTTGGTTCAGCTAACACTCCAAGTCAATATGACGGTACACCAATAACCGGATTA
AAAGATGTTATAATTGTATCTATTAATTATCGTTTGAGTTCTTTGGGTTTCCTTCATTTG
CCCGAAGCTGGTGTTCCTGGTAATATGGGTCTCTGGGATCAGCAGTTGGCTTTAAAATGG
GTTAAAGATAATATTGAACATTTTGGTGGAAATCCTAATAGAGTAACGATTTTCGGTGAA
TCTGCAGGTTCAATGTCTGTTTCAGCTCACATTGTTAGTCCACATTCGAAAGGATTGTTT
AAAAACGCAATTATACAAAGTGGTTCTATTTATGATTTAAAAAGATGGGCTCAGCCGAAA
TTAGCCAAAACCTTATTAAGCAAAATTGGTTGCGAATCTAACGACTATAAATCATGTTTA
TCAAATTATCAATTTGGTCAATTCTCTGAAGGATTAACATTCTGGCCAACAGTTGACGGC
GAATTCCTGCCTAACCACCCAGAAGAACTGGTTTCTAACCATGGAGTGGATCCAAATATC
AATGTTTTATTGGGTACTGTTGGTAATGAAGGAGCTTTCATGTTGCTATTGAAAGACTTG
GTTACTTTTCATCCACTGAATCCAGTAAACTTAACTATTACTCACGCTAAGTACATTATC
GGTAAACTTTTCGGTAAAAAGCTGATCGATTTCTATTCAGAACGGTACTTAGCTTCATTG
CCTGCTGATGACTCTGATGCCATTAGATTAGCTGTTGCCCAAGCTCTTGGTGACACAATT
CTTGCTTGTCCGACTTATGCACTTGGTCGAGATTTGATCGCTAATGGTGTTCCAAATGTT
TATGGTTATGTTCAAACGCAGAAGCCATCCCAAGCTGTTTTACTGGTCTCTAATCAAGCT
AAATGGATGGCTAATGTTGCTTCTCATGCGGACGATATTCCAATGGTTTTTGGTCACCCT
TTTACCAAACTTGATAAATTCAATAATGAAGATGTTGTTCTGTCATTTCTCATGATTGAC
ATTTGGACAAAGTTTGCCAGAGATGGTAAACCACCACAAATCTCTCACCGAGAATGGTTG
CCCTGGAACTTAAGTGATTCTATTCCTTATCCCAGTATGGTTCTGAACTCCAACAAAATT
GGTTTGATTGAAACAAAATCTGTTGAGTTCTGTATCAAAAATTGGCCTTTCCCACTCGAC
AAACCTTACAATATGGATTTTGAAACAGGAGTCTATGCCAAAATGGAAGAGGATCATGAC
GAGCTTTAG
