# Supplementary material for: High-Resolution Genetic Mapping Combined with Transcriptome Profiling Reveals That Both Target-Site Resistance and Increased Detoxification Confer Resistance to the Pyrethroid Bifenthrin in the Spider Mite Tetranychus urticae
Source: Biology (Basel). 2022 Nov 7;11(11):1630. doi: 10.3390/biology11111630 (PMC9687926; doi:10.3390/biology11111630)
Supplement: Supplementary file 1 [file biology-11-01630-s001.zip › SupplTables_Proof.xlsx]

## Sheet: Table S1
Table S1. Target-site resistance mutations associated with Type I and Type II pyrethroids. Pyrethroid acaricides with reported resistance cases* in Tetranychus species according to the Arthropod Resistance Database (Mota-Sanchez and Wise, 2022). In case VGSC mutations were found associated with the acaricide, this is indicated in the table (x) and the reference is given.
Type pyrethroid	Acaricide	Target-site mutations in VGSC (tetur34g00970)					Reference
		M918L/T	L925M	L1024V	F1534S	F1538I
Type I	Bifenthrin	x	x	x	x	x	Kurlovs (2022), Wu (2019), Adesanya (2018), Riga (2017), Khajehali (2011), Tsagkarakou (2009) Nyoni (2011)	10.1101/2022.07.13.499853, 10.1007/s10340-018-1050-5, 10.1093/jee/toy303, 10.1038/s41598-017-09054-y, 10.1002/ps.2191, 10.1111/j.1365-2583.2009.00900.x 10.1002/ps.2145
Type II	Acrinathrin
	Fenpropathrin			x		x	Kwon (2010), Tsagkarakou (2009)	10.1016/j.pestbp.2009.07.009, 10.1111/j.1365-2583.2009.00900.x
	Lambda-cyhalotrin
	Tau-fluvalinate					x	Tsagkarakou (2009)	10.1111/j.1365-2583.2009.00900.x
* Resistant T. urticae strains are reported for the pyrehtroids permethrin (Type I) and deltamethrin (Type II), but these products are not effective against spider mites and therefore they are not included in this table (Gerson et al., 1989; O'Reilly et al., 2014).
Gerson, U., Cohen, E., 1989. Resurgences of spider mites (Acari, Tetranychidae) induced by synthetic pyrethroids. Exp Appl Acarol. 6, 29-46. https://doi.org/10.1007/BF01193231.
Mota-Sanchez, D., Wise, J.C., 2019. The arthropod pesticide resistance database. http://www.pesticideresistance.org (accessed September 2022).
O'Reilly, A.O., Williamson, M.S., Gonzalez-Cabrera, J., Turberg, A., Field, L.M., Wallace, B.A., Davies, T.G., 2014. Predictive 3D modelling of the interactions of pyrethroids with the voltage-gated sodium channels of ticks and mites. Pest Manag Sci. 70, 369-377. https://doi.org/10.1002/ps.3561.

## Sheet: Table S2
Table S2. Composition of media used for recombinant expression of CCE58 and CCEinc18 in Pichia pastoris.
Medium	Compound	Composition
YPD plates	yeast extract	0.01
	peptone	0.02
	dextrose	0.02
	agar	0.02
BMGY medium	yeast extract	0.01
	peptone	0.02
	YNB with ammonium sulphate and without amino acids	1.34%
	potassium sulphate (pH 6)	100 mM
	glycerol	0.01
BMMY medium	yeast extract	0.01
	peptone	0.02
	YNB with ammonium sulphate and without amino acids	1.34%
	potassium sulphate (pH 6)	100 mM
	methanol	0.01

## Sheet: Table S3
Table S3. Toxicity bioassay with bifenthrin on segregating cross SR6i x MR-VLi, and parental strains SR6i, MR-VLi (n = number of mites, CI = confidence interval, SE= standard error, RR = relative resistance).
Strain	n	LC50 (mg L-1)	95% CI	Slope ±SE	χ2	RR (95% CI)
SR6i x MR-VLi	389	38	20 - 62	1.03 ±0.12	16	6.8 (3.8 - 12) a
SR6i	1120	5.4	4.4 - 6.4	1.76 ±0.12	81.6	/
MR-VLi	727	2400	1800 - 3600	1.59 ±0.17	54	420 (320 - 560) a
a RR and corresponding 95% CI are calculated relatively to LC50 of SR6i

## Sheet: Table S4
Table S4. List of genes covered by BSA's QTL1 (Chr. 1; 16.1 - 17.4Mb). Corresponding differential expression per pairwise comparison and in the comparison between bifenthrin resistant and susceptible strains are formatted depending on log2FC: log2|FC| ≥ 1 differentially expressed genes are in black font and 0<log2|FC|<1 are in grey font. The color scale varies from blue (smallest log2FC) to red (…
							Log2FC							SnpEff/SnpSift
TeturID	Chromosome	Strand	Start	End	Gene description	Detox family	MR-VL vs El Juan	MR-VL vs IT3	ES1 vs El Juan	ES1 vs IT3	ROS-IT vs UK4	ROS-IT vs RO1	Resistant vs susceptible	High	Moderate
tetur03g09510	chromosome_1	+	16100636	16102127	Hypothetical protein					2.9519		4.28981
tetur03g09490	chromosome_1	-	16103912	16107761	Vitellinogen, open beta-sheet, subdomain 1			-4.77089		-3.31349				Yes (1)	Yes (4)
tetur03g09480	chromosome_1	+	16110746	16113964	Actin
tetur03g09470	chromosome_1	-	16115065	16117225	Alpha/beta hydrolase fold-5			-0.219193
tetur03g09460	chromosome_1	+	16117750	16118376	Hypothetical protein
tetur03g10113	chromosome_1	-	16118493	16119609	G protein-coupled receptor, rhodopsin-like		1.60911	1.7573							Yes (2)
tetur03g09430	chromosome_1	-	16119673	16120596	Hypothetical protein					-1.94338					Yes (2)
tetur03g09420	chromosome_1	+	16121597	16122314	mitochondrial ribosomal protein L43		-0.789462	-0.453001		0.37612
tetur03g09410	chromosome_1	-	16122884	16123659	Probable methylthioribulose-1-phosphate dehydratase							-0.355027
tetur03g09400	chromosome_1	-	16124221	16125532	Hypothetical protein		-0.745221	-0.858627							Yes (1)
tetur03g09390	chromosome_1	+	16126030	16126217	Hypothetical protein
tetur03g09380	chromosome_1	+	16127224	16128598	Serine protease SP4		-0.714199				0.862253				Yes (1)
tetur03g09370	chromosome_1	-	16129068	16131760	Interferon-related developmental regulator 1		0.978206	0.374609	0.585917		0.381694		0.357151
tetur03g09360	chromosome_1	+	16132757	16134628	Na+ channel, amiloride-sensitive TuENaC122		-1.29265		-1.53432			-1.17874			Yes (2)
tetur03g09350	chromosome_1	-	16135342	16137271	Pectin lyase fold/virulence factor
tetur03g09340	chromosome_1	+	16137972	16138896	Polyprotein
tetur03g09330	chromosome_1	+	16139151	16141746	Glucose dehydrogenase		-0.305696	-0.249513	0.262572	0.318754				Yes (2)	Yes (1)
tetur03g09320	chromosome_1	-	16142242	16143776	RhoGAP		-0.308523					-0.325933			Yes (1)
tetur03g09300	chromosome_1	+	16147183	16155999	Lipid transport protein, beta-sheet shell Vtg1		-0.858045	-1.37259							Yes (3)
tetur03g09290	chromosome_1	-	16157356	16158631	Hypothetical protein									Yes (1)
tetur03g09280	chromosome_1	+	16160303	16161398	Hypothetical protein							-0.935033		Yes (1)
tetur03g09270	chromosome_1	+	16162488	16164710	Hypothetical protein		1.79293	-0.449677	2.40565			0.422267		Yes (1)
tetur03g09260	chromosome_1	+	16165776	16166514	CDC42 small effector protein 2		0.669304	-0.240897	0.928952
tetur03g09250	chromosome_1	-	16169215	16174813	PREDICTED: similar to bestrophin			0.493455		0.602169
tetur03g09240	chromosome_1	-	16176788	16178072	Hypothetical protein		-0.266347		0.239202	0.405657
tetur03g09230	chromosome_1	+	16178906	16180702	Glutathione S-transferase; class mu TuGSTm01	GST
tetur03g09220	chromosome_1	-	16181846	16182493	Hypothetical protein		-0.308882	-0.545667		-0.468624		-0.408577	-0.411543
tetur03g91486	chromosome_1	+	16194145	16194321	Hypothetical protein
tetur03g09200	chromosome_1	-	16195040	16195843	Glucose dehydrogenase							-4.22438
tetur03g09190	chromosome_1	+	16198086	16200442	Elongase; putative			-0.19511
tetur03g09170	chromosome_1	-	16200696	16230207	Complement control module			0.543744		0.461038
tetur03g91487	chromosome_1	-	16261304	16261946	Hypothetical protein										Yes (1)
tetur03g09140	chromosome_1	+	16270376	16271023	AP-1 complex subunit gamma-1
tetur03g91488	chromosome_1	-	16272288	16273135	Hypothetical protein										Yes (2)
tetur03g09130	chromosome_1	-	16278780	16279043	Hypothetical protein			-2.87789		-1.84264					Yes (2)
tetur03g09120	chromosome_1	-	16286280	16287862	Chemosensory Receptor; Gustatory receptor family TuGR37
tetur03g09110	chromosome_1	-	16289488	16291039	Chemosensory Receptor; Gustatory receptor family TuGR36
tetur03g09100	chromosome_1	-	16292896	16294434	Chemosensory Receptor; Gustatory receptor family TuGR38										Yes (4)
tetur03g09090	chromosome_1	-	16295615	16297297	Chemosensory Receptor; Gustatory receptor family TuGR40										Yes (1)
tetur03g09080	chromosome_1	+	16306167	16345503	Voltage-gated calcium channel activity cac
tetur03g09070	chromosome_1	+	16306167	16347065	Voltage-dependent calcium channel, alpha-1 subunit, IQ domain			-0.897613						Yes (1)	Yes (1)
tetur03g09060	chromosome_1	-	16349091	16350367	Acyl-CoA N-acyltransferase
tetur03g09050	chromosome_1	+	16353915	16354373	mitochondrial chaperone BCS1						1.9624	2.92502
tetur03g09040	chromosome_1	-	16354794	16357415	Acyl-CoA N-acyltransferase NAT10		3.16294		3.318		2.19656	7.38272			Yes (5)
tetur03g09030	chromosome_1	+	16357452	16359269	Mitochondrial chaperone BCS1				0.695566	0.678208	0.79775		0.648152
tetur03g09020	chromosome_1	+	16359511	16360274	Hypothetical protein
tetur03g09010	chromosome_1	-	16371487	16373058	Chemosensory Receptor; Gustatory receptor family TuGR173										Yes (2)
tetur03g09000	chromosome_1	-	16374712	16376228	Chemosensory Receptor; Gustatory receptor family TuGR421
tetur03g08990	chromosome_1	-	16377185	16378699	Chemosensory Receptor; Gustatory receptor family TuGR174										Yes (3)
tetur03g08980	chromosome_1	-	16379212	16380444	Chemosensory Receptor; Gustatory receptor family TuGR420
tetur03g08970	chromosome_1	-	16381709	16382506	Chemosensory Receptor; Gustatory receptor family TuGR419
tetur03g08960	chromosome_1	-	16384544	16386065	Chemosensory Receptor; Gustatory receptor family TuGR172
tetur03g10156	chromosome_1	-	16386349	16386964	Chemosensory Receptor; Gustatory receptor family TuGR526
tetur03g08950	chromosome_1	-	16387763	16389372	Chemosensory Receptor; Gustatory receptor family TuGR171
tetur03g08940	chromosome_1	+	16390578	16408568	Pleckstrin-homology domain (PH domain)/Phosphotyrosine-binding domain (PTB) PDZ2PH		-1.5887								Yes (11)
tetur03g08930	chromosome_1	-	16410354	16411913	Chemosensory Receptor; Gustatory receptor family TuGR177										Yes (3)
tetur03g08920	chromosome_1	-	16414480	16416048	Chemosensory Receptor; Gustatory receptor family TuGR176										Yes (2)
tetur03g10143	chromosome_1	+	16418414	16419721	Fibroin		-2.60175	-2.59213			1.91306				Yes (1)
tetur03g08910	chromosome_1	+	16421669	16423225	Chemosensory Receptor; Gustatory receptor family TuGR175										Yes (2)
tetur03g08900	chromosome_1	+	16423355	16424065	Peptidyl-prolyl cis-trans isomerase NIMA-interacting 4; Parvulin-14; Rotamase Pin4 PAR14				0.275471	0.387173		-0.300168
tetur03g08890	chromosome_1	+	16425090	16436664	Jiraiya		-0.63448		-0.559675
tetur03g08880	chromosome_1	+	16437466	16438434	Cytidyltransferase-related		0.196569	0.358969
tetur03g08870	chromosome_1	-	16439669	16446690	Sphingomyelin phosphodiesterase ASM										Yes (1)
tetur03g08850	chromosome_1	+	16447474	16447803	Hypothetical protein				-1.08014
tetur03g08840	chromosome_1	+	16449678	16450089	Type II Keratin; homologue of keratin 78 KRT78										Yes (3)
tetur03g10063	chromosome_1	+	16455191	16455484	Small Secreted Protein; Family B SSPB3		-4.55577	-4.1463	0.651414	1.06088	3.83664	5.80651	2.66057		Yes (1)
tetur03g08830	chromosome_1	+	16455860	16457066	Chemosensory Receptor; Gustatory receptor family TuGR418
tetur03g10155	chromosome_1	+	16457781	16457987	Chemosensory Receptor; Gustatory receptor family TuGR525
tetur03g08820	chromosome_1	-	16458999	16459337	Small secreted protein; family B SSPB4			0.413889		0.519745	0.634827	0.597751	0.354025
tetur03g91492	chromosome_1	-	16460036	16460293	Hypothetical protein									Yes (1)	Yes (1)
tetur03g08810	chromosome_1	-	16461470	16462236	Small Secreted Protein; Family B SSPB1		-0.462086	1.10283		1.52124	0.692122	1.48705	0.621249		Yes (1)
tetur03g91493	chromosome_1	+	16461472	16462190	Hypothetical protein										Yes (1)
tetur03g08800	chromosome_1	-	16462686	16463411	Small secreted protein; family B SSPB2				-0.353332	-0.358635	1.10921				Yes (3)
tetur03g08790	chromosome_1	+	16465611	16467303	Chemosensory Receptor; Gustatory receptor family TuGR178									Yes (1)	Yes (9)
tetur03g08780	chromosome_1	+	16469777	16471747	Serine-Rich secreted protein SRSP2		-3.56231		-3.7461		-3.38155		-2.90255		Yes (7)
tetur03g08770	chromosome_1	+	16476294	16483857	PDZ domain CPDZ1				0.55085			-0.458847			Yes (3)
tetur03g08760	chromosome_1	-	16484825	16486033	PREDICTED: similar to AGAP005556-PA				0.28045			0.396608
tetur03g08750	chromosome_1	-	16486244	16487393	Iron-sulfur cluster assembly accessory protein			0.407711		0.337509			0.210931		Yes (3)
tetur03g08740	chromosome_1	-	16487865	16489527	SprT-like			0.308698			0.256633				Yes (2)
tetur03g08730	chromosome_1	+	16490074	16492140	Max-like protein X isoform gamma MLX			0.686378	0.804189	1.36852		0.256944	0.559913
tetur03g08720	chromosome_1	+	16492619	16495861	Mitochondrial dicarboxylate carrier			-0.35736	0.386557
tetur03g08710	chromosome_1	+	16496880	16497792	Hypothetical protein				-0.874127			1.14357
tetur03g08700	chromosome_1	+	16499524	16501023	Phosphatidylinositol transfer protein-like; N-terminal			0.447232		0.404441	1.0253	-0.517584
tetur03g08690	chromosome_1	-	16502559	16504029	Protohaem IX farnesyltransferase protoheme IX far						-0.280542
tetur03g08680	chromosome_1	+	16504139	16507180	Exocyst complex subunit Sec15-like				-0.279558						Yes (3)
tetur03g08670	chromosome_1	+	16507974	16509509	Gamma-butyrobetaine dioxygenase		0.364391	0.312896	0.425287	0.373791		0.213652	0.254706		Yes (4)
tetur03g08660	chromosome_1	-	16509890	16513506	SWI/SNF-related matrix-associated actin-dependent regulator of chromatin subfamily A member 5				-0.340424	-0.476381
tetur03g08650	chromosome_1	-	16514278	16516873	Peptidase M14; carboxypeptidase A			-0.594958		-0.540692		0.374602
tetur03g08640	chromosome_1	+	16534999	16535821	PREDICTED: similar to forked CG5424-PB		-0.79575	-0.439247			-0.76623	-0.474252	-0.390437
tetur03g08630	chromosome_1	-	16543430	16551354	Neuropeptide precursor DH31		-1.08115	-0.535432	-0.554734				-0.335272
tetur03g08620	chromosome_1	+	16552928	16553119	PREDICTED: ribosomal protein L35a-like		0.384471				-0.330062	-0.46928
tetur03g08600	chromosome_1	+	16557801	16559606	BTB				-0.328726	-0.370361			-0.212358
tetur03g08590	chromosome_1	-	16560719	16562372	CD63 antigen						0.180605	0.140686
tetur03g08580	chromosome_1	-	16563626	16566045	ADP-ribosylation factor 6				0.505893	0.246013
tetur03g08570	chromosome_1	-	16568876	16572857	mitochondrial 2-oxoglutarate/malate carrier protein				-0.179203	-0.332459					Yes (2)
tetur03g08560	chromosome_1	+	16573446	16575916	Hypothetical protein			1.12689	0.863575	1.41216		-0.949286
tetur03g08550	chromosome_1	+	16576649	16578863	acetyl-CoA hydrolase/transferase		0.473158	0.22275	0.32387			0.238514	0.242325		Yes (2)
tetur03g08540	chromosome_1	+	16579461	16580407	Domain of unknown function DUF2040			-0.567692							Yes (1)
tetur03g08530	chromosome_1	-	16580648	16582468	26S protease regulatory subunit 7
tetur03g08520	chromosome_1	+	16582950	16583482	26S protease regulatory subunit 7										Yes (3)
tetur03g08510	chromosome_1	+	16584878	16589646	Chitin synthase chitin synthase										Yes (1)
tetur03g08500	chromosome_1	+	16590412	16591619	Ketohexokinase				0.299428			-0.282691		Yes (1)	Yes (4)
tetur03g08490	chromosome_1	+	16592431	16593216	Haemolymph juvenile hormone binding JHBP3		2.6435	-1.62523	3.45617
tetur03g08480	chromosome_1	-	16593877	16595526	Recombination activating protein 1			0.23081							Yes (4)
tetur03g08470	chromosome_1	+	16597050	16597252	Hypothetical protein
tetur03g08460	chromosome_1	+	16599336	16599538	Hypothetical protein		0.901049					3.13033
tetur03g08450	chromosome_1	+	16602819	16603021	Hypothetical protein				-1.25758	-0.774005		-3.4073
tetur03g08440	chromosome_1	+	16605323	16610786	Hormone Receptor 3 HR3		-3.56368		-3.80211				-2.00592
tetur03g08420	chromosome_1	-	16611713	16617571	Para-hydroxybenzoate--polyprenyltransferase; mitochondrial precursor
tetur03g08430	chromosome_1	-	16611713	16611961	COenzyme Q
tetur03g08410	chromosome_1	+	16617922	16618615	Peptidyl-prolyl cis-trans isomerase; PpiC-type
tetur03g10154	chromosome_1	+	16624239	16625112	Chemosensory Receptor; Gustatory receptor family TuGR524
tetur03g08400	chromosome_1	+	16630153	16630554	Hypothetical protein
tetur03g08390	chromosome_1	-	16633062	16634119	Hypothetical protein									Yes (4)	Yes (9)
tetur03g08380	chromosome_1	-	16634351	16637075	Mitochondrial ribosomal protein S25								0.171012
tetur03g10053	chromosome_1	+	16634351	16635838	2-5-oligoadenylate synthetase, N-terminal
tetur03g08370	chromosome_1	+	16638041	16639849	DNA damage-binding protein 2				0.259239			-0.325141
tetur03g08360	chromosome_1	+	16640937	16641146	60S ribosomal protein L31		0.356252				-0.728947	-0.422372
tetur03g08350	chromosome_1	+	16641957	16643350	Glutaryl-CoA dehydrogenase		0.292365	0.617295	-0.251317			0.740085			Yes (1)
tetur03g08340	chromosome_1	-	16644151	16646106	Zinc transporter ZIP9		0.202129			-0.204112	-0.360237	-0.195383
tetur03g08330	chromosome_1	+	16646202	16646843	Glutaryl-CoA dehydrogenase										Yes (1)
tetur03g08320	chromosome_1	+	16647282	16648956	Ubiquitin-conjugating enzyme E2 G1		0.259141		0.576218	0.197645		-0.216192
tetur03g08310	chromosome_1	+	16650321	16656562	Putative sodium-coupled neutral amino acid transporter 7 SLC38A7		-1.10318	-1.20704	-0.294368	-0.398225			-0.389499
tetur03g10039	chromosome_1	-	16651156	16652669	HSP20-like chaperone SHQ1		-0.265212	0.338795	-0.26788	0.336127	-0.278567				Yes (2)
tetur03g08300	chromosome_1	+	16660244	16661268	Hypothetical Cuticular Protein HCP2		2.00282		-3.14147	-5.02536
tetur03g08290	chromosome_1	-	16663649	16663993	Ribosomal protein S27, mitochondrial
tetur03g08260	chromosome_1	+	16674201	16675642	5'-tyrosyl-DNA phosphodiesterase		0.417494	0.33321	0.505779	0.421495			0.280124		Yes (2)
tetur03g91495	chromosome_1	-	16677768	16678012	Hypothetical protein										Yes (1)
tetur03g08230	chromosome_1	-	16679249	16684059	Hypothetical protein										Yes (1)
tetur03g08240	chromosome_1	+	16681737	16682551	Hypothetical protein
tetur03g08220	chromosome_1	-	16706391	16706776	Platelet glycoprotein 4										Yes (1)
tetur03g08210	chromosome_1	+	16707322	16711272	Hypothetical protein
tetur03g08200	chromosome_1	+	16711425	16712480	Neurogenin 1 neurog1
tetur03g08190	chromosome_1	+	16714869	16715745	Neurogenin 1 neurog1										Yes (5)
tetur03g09986	chromosome_1	+	16717413	16717479	SNORD61
tetur03g09985	chromosome_1	+	16718295	16718360	SNORD61
tetur03g08160	chromosome_1	-	16719746	16726185	Cardioacceleratory peptide receptor			-1.96261		-1.38029	2.7346	3.11505			Yes (1)
tetur03g08150	chromosome_1	-	16722633	16728901	Arginine-vasopressin receptor 1a							2.70561
tetur03g08140	chromosome_1	+	16729610	16730111	60S ribosomal protein L37a		0.452841		0.490674		-0.598809	-0.423656
tetur03g08130	chromosome_1	-	16730893	16732286	PREDICTED: similar to ELL associated factor 2		0.310801	0.452999
tetur03g08120	chromosome_1	+	16733567	16735651	T-complex protein 1 subunit beta
tetur03g08110	chromosome_1	+	16738799	16749715	Cuticular protein analogous to peritrophins 1-A CPAP 13		1.32612			-1.34926					Yes (4)
tetur03g08100	chromosome_1	+	16749753	16754091	Splicing factor 3B subunit 3		-0.507829		-0.560138	-0.282848
tetur03g09984	chromosome_1	+	16750441	16750507	SNORD61
tetur03g08090	chromosome_1	-	16754524	16756819	Female lethal d homolog [Tetranychus urticae] female lethal d				0.580116	0.720022
tetur03g08080	chromosome_1	+	16756837	16757087	Hypothetical protein				0.991958	0.841934					Yes (1)
tetur03g08070	chromosome_1	+	16757356	16758224	Ubiquitin carboxyl-terminal hydrolase isozyme L3		0.587041		0.766859			-0.371354
tetur03g08060	chromosome_1	-	16758514	16759703	Hypothetical protein				0.466682
tetur03g08050	chromosome_1	+	16759996	16760248	Hypothetical protein
tetur03g08040	chromosome_1	+	16761805	16763505	Scavenger receptor activity Scv5										Yes (1)
tetur03g08030	chromosome_1	-	16764199	16765519	Cathepsin B TuPap-16		-0.488447	-3.46794	2.54903	-0.430459		1.08294			Yes (4)
tetur03g08020	chromosome_1	-	16769961	16770392	Cathepsin B-like TuPap-61						7.15625
tetur03g08010	chromosome_1	+	16771755	16773116	Cathepsin B TuPap-26		-1.66876		-7.07275	-5.65445	1.68545	1.68345
tetur03g09997	chromosome_1	-	16775232	16777373	Peptidase C1A, papain C-terminal TuPap-23		-2.95728		-3.22945
tetur03g08000	chromosome_1	-	16777413	16777577	Hypothetical protein
tetur03g07990	chromosome_1	-	16778373	16778570	Hypothetical protein
tetur03g91497	chromosome_1	-	16779485	16780030	Hypothetical protein
tetur03g07980	chromosome_1	-	16780736	16782165	PREDICTED: SUMO1/sentrin specific peptidase 1-like
tetur03g07970	chromosome_1	+	16782550	16783057	Hypothetical protein
tetur03g07950	chromosome_1	-	16794030	16795355	Cathepsin B TuPap-14		1.17743	-2.75594		-4.69093	2.07979	0.645788
tetur03g07940	chromosome_1	+	16798067	16799141	Hypothetical protein
tetur03g07930	chromosome_1	-	16802300	16803764	Cathepsin B TuPap-15		-0.705336	-0.349747	-6.54013	-6.18454	0.55425	1.26808			Yes (5)
tetur03g07920	chromosome_1	+	16805863	16806930	Glutathione S-transferase; delta class TuGSTd06	GST	1.91654	1.77767	0.972008	0.833143		0.724391	0.921733
tetur03g07910	chromosome_1	+	16807717	16808886	Chemosensory Receptor; Gustatory receptor family TuGR292										Yes (1)
tetur03g07900	chromosome_1	+	16809717	16812435	Nose resistant-to-fluoxetine protein; N-terminal			-0.877257	-0.898491	-1.98246					Yes (1)
tetur03g07890	chromosome_1	-	16814065	16817344	Insulin-like growth factor binding protein, N-terminal			-0.296825	-0.746803	-0.998915					Yes (5)
tetur03g07880	chromosome_1	+	16817838	16818406	Glutathione-S-transferase; incomplete; TuGSTinc03	GST						-7.19904	-5.43392
tetur03g10153	chromosome_1	+	16818628	16818912	Chemosensory Receptor; Gustatory receptor family TuGR523
tetur03g07870	chromosome_1	+	16819808	16823567	V-type proton ATPase 116 kDa subunit a isoform 1		-0.166505	0.325502	-0.328418	0.163588		0.231104
tetur03g07860	chromosome_1	-	16823984	16826498	Carbonic anhydrase		-0.48374		-0.442913			-0.474476
tetur03g07850	chromosome_1	+	16827092	16827314	Hypothetical protein						1.34267
tetur03g07840	chromosome_1	+	16830307	16834963	ABC-transporter; class C; TuABCC-09	ABC									Yes (2)
tetur03g07830	chromosome_1	-	16837052	16848129	Domain of unknown function DUF4758		-0.677821		-0.680062				-0.347604		Yes (1)
tetur03g07820	chromosome_1	-	16849851	16850393	UNCoordinated family member		1.91495		2.06396			-2.02954			Yes (3)
tetur03g91499	chromosome_1	-	16854300	16854602	Hypothetical protein							5.03755
tetur03g91500	chromosome_1	+	16857837	16858139	Hypothetical protein							4.04597
tetur03g07800	chromosome_1	+	16873826	16874923	7TM chemoreceptor TuGR293
tetur03g07790	chromosome_1	-	16879534	16880345	Hypothetical protein
tetur03g07780	chromosome_1	-	16889166	16889806	PREDICTED: similar to Vacuolar proton translocating ATPase 116 kDa subunit a isoform 1										Yes (1)
tetur03g07770	chromosome_1	+	16891142	16892023	Uncharacterised conserved protein UCP023322, transmembrane eukaryotic				0.544494	0.575663
tetur03g07760	chromosome_1	-	16892099	16894277	FAD dependent oxidoreductase		0.57751	0.277987							Yes (1)
tetur03g07750	chromosome_1	-	16894572	16895463	Hypothetical protein		-0.428315	-0.306444			-0.463647	0.485325			Yes (1)
tetur03g07740	chromosome_1	-	16897473	16902500	Oxidase/peroxidase
tetur03g07720	chromosome_1	+	16903393	16907617	Hypothetical protein		-1.03069							Yes (4)
tetur03g07710	chromosome_1	+	16911843	16912272	Conserved hypothetical protein		0.961322			-0.662216
tetur03g07700	chromosome_1	+	16914442	16914851	Hypothetical protein					-0.650798	-0.702841	-0.701611	-0.532634
tetur03g07690	chromosome_1	+	16919530	16919778	Hypothetical protein									Yes (2)	Yes (1)
tetur03g07670	chromosome_1	-	16920511	16921824	UNCoordinated family member										Yes (3)
tetur03g07660	chromosome_1	-	16922410	16923703	Uridine diphosphate glucose pyrophosphatase				0.47775	0.570148			0.284825		Yes (1)
tetur03g07650	chromosome_1	-	16924437	16929635	UNCoordinated family member										Yes (1)
tetur03g07630	chromosome_1	+	16930653	16934450	V-type proton ATPase 116 kDa subunit a isoform 1			0.190289		0.140689		0.225081			Yes (1)
tetur03g07620	chromosome_1	-	16934225	16934831	Hypothetical protein
tetur03g07610	chromosome_1	-	16936304	16937067	Hypothetical protein		-3.52716	-4.0192			4.1803
tetur03g91502	chromosome_1	-	16937540	16937850	Hypothetical protein
tetur03g91503	chromosome_1	-	16938509	16938673	Hypothetical protein
tetur03g91504	chromosome_1	+	16940017	16940375	Hypothetical protein
tetur03g07600	chromosome_1	+	16942236	16942948	Degenerin/Epithelial Sodium Channel (DEG/ENaC); pseudogene TuENaC104
tetur03g07590	chromosome_1	+	16943421	16944184	Hypothetical protein		-9.74022	-3.01427	-7.7259		0.732131	-0.797242	-2.43569
tetur03g07580	chromosome_1	+	16947114	16947671	Hypothetical protein
tetur03g07570	chromosome_1	+	16950058	16950638	Inhibitor of apoptosis protein IAP
tetur03g07560	chromosome_1	+	16957472	16958724	ABC-transporter; putative; pABC-08	ABC									Yes (2)
tetur03g07550	chromosome_1	-	16959503	16961095	E75 nuclear receptor			7.9804	3.70471	11.2726			3.50735
tetur03g07530	chromosome_1	+	16965166	16966446	putative amiloride-sensitive sodium channel TuENaC21		-7.76862		-6.61997				-5.35429
tetur03g07520	chromosome_1	-	16967699	17006297	Protein-tyrosine phosphatase; receptor/non-receptor type RPTP1				-0.34549	-0.311793					Yes (1)
tetur03g10037	chromosome_1	+	16970865	16971257	n/a				1.09707	1.60712		-1.27515
tetur03g07510	chromosome_1	-	17008050	17014986	Chemosensing Ionotropic Receptor : IR25A homolog TuIR3							3.122			Yes (2)
tetur03g07490	chromosome_1	+	17016134	17021436	ABC-transporter; class C; TuABCC-08	ABC	0.842355	1.44306			0.867054	3.5692		Yes (1)
tetur03g91507	chromosome_1	-	17034608	17035120	Hypothetical protein
tetur03g91931	chromosome_1	+	17039467	17039812	Hypothetical protein
tetur03g91508	chromosome_1	-	17043179	17043479	Hypothetical protein
tetur03g07460	chromosome_1	+	17044578	17049874	ABC-transporter; class C; TuABCC-07	ABC	0.722745	1.27931	0.325778	0.882346	0.313491	3.89232		Yes (1)
tetur03g07450	chromosome_1	+	17051281	17055565	Apple-like TPAN-8			0.703079	0.758917	1.29591		0.468401	0.553114	Yes (2)	Yes (38)
tetur03g07440	chromosome_1	+	17057286	17058540	Hypothetical protein				10.5938	9.83424	2.75382		4.67075
tetur03g07430	chromosome_1	-	17060294	17072956	BTB/POZ-like										Yes (3)
tetur03g07420	chromosome_1	-	17074628	17075316	Hypothetical protein										Yes (1)
tetur03g07410	chromosome_1	+	17075466	17076418	Endonuclease/exonuclease/phosphatase
tetur03g91509	chromosome_1	-	17076505	17077113	Hypothetical protein
tetur03g07400	chromosome_1	+	17081634	17081832	Hypothetical protein									Yes (2)
tetur03g07390	chromosome_1	-	17094888	17119581	Zinc finger, LIM-type Homeobox		0.277028					-0.396222
tetur03g07380	chromosome_1	-	17124097	17125271	TM2 domain				0.529864	0.438717					Yes (2)
tetur03g07370	chromosome_1	-	17126000	17126424	FIP1 like 1
tetur03g07360	chromosome_1	+	17126475	17130316	Pk92B										Yes (1)
tetur03g07350	chromosome_1	+	17126475	17133696	Mitogen-activated protein kinase kinase kinase 5										Yes (1)
tetur03g07340	chromosome_1	+	17134139	17135511	Src homology-3; region		-0.562231	-0.386673	-0.268902			0.195967
tetur03g07330	chromosome_1	-	17138024	17138909	Hypothetical protein		-3.55224	-3.37516	-1.93263					Yes (1)
tetur03g07320	chromosome_1	-	17139502	17141843	Hypothetical protein		-2.82208	-2.5384					-1.25359
tetur03g91510	chromosome_1	-	17141298	17141520	Hypothetical protein				1.4686	1.88993					Yes (1)
tetur03g07310	chromosome_1	-	17144126	17144480	RNA-directed DNA polymerase		-2.4523	-2.52752			-0.841158	1.6545
tetur03g07300	chromosome_1	+	17147128	17148407	Hypothetical protein		-5.65835							Yes (2)	Yes (1)
tetur03g07290	chromosome_1	+	17149383	17149590	Hypothetical protein		-4.99341
tetur03g07280	chromosome_1	+	17151294	17152161	Hypothetical protein		-4.88085	-3.40817	-2.6535
tetur03g07270	chromosome_1	+	17155929	17158810	Hypothetical protein
tetur03g91511	chromosome_1	-	17159320	17159906	Hypothetical protein
tetur03g07250	chromosome_1	+	17160272	17175517	Zinc finger, C2H2										Yes (1)
tetur03g07260	chromosome_1	+	17160272	17170706	Zinc finger, C2H2
tetur03g91512	chromosome_1	-	17198397	17199911	Hypothetical protein		1.00227		-0.758178	-1.49146	-1.27264	-2.08019
tetur03g07240	chromosome_1	-	17200158	17202282	Apple-like		1.01055	0.755147	-1.23867	-1.49408	-2.04143	-2.30823
tetur03g91513	chromosome_1	-	17205109	17205519	Hypothetical protein		2.60991	6.77801	-2.42566			-2.77459
tetur03g07230	chromosome_1	-	17205706	17209447	Apple-like		2.35188	5.3522	-2.12407			-2.50155	1.93329
tetur03g07220	chromosome_1	-	17210410	17213948	Apple-like				-3.23356	-4.11997	4.77241	3.32523
tetur03g91514	chromosome_1	-	17215324	17216078	Hypothetical protein
tetur03g07200	chromosome_1	-	17216437	17216741	Hypothetical protein
tetur03g91515	chromosome_1	+	17219006	17219529	Hypothetical protein
tetur03g91516	chromosome_1	+	17220018	17220361	Hypothetical protein
tetur03g91517	chromosome_1	+	17221627	17221885	Hypothetical protein
tetur03g07190	chromosome_1	+	17226931	17227665	Hypothetical protein
tetur03g91518	chromosome_1	-	17252165	17253999	Hypothetical protein										Yes (2)
tetur03g91519	chromosome_1	-	17258852	17259058	Hypothetical protein
tetur03g07140	chromosome_1	-	17291606	17292196	Hypothetical protein										Yes (1)
tetur03g07130	chromosome_1	-	17296821	17297054	Hypothetical protein
tetur03g91522	chromosome_1	-	17297765	17298315	Hypothetical protein
tetur03g91523	chromosome_1	-	17298746	17299042	Hypothetical protein
tetur03g91524	chromosome_1	+	17300573	17301323	Hypothetical protein
tetur03g07120	chromosome_1	-	17312528	17313269	Hypothetical protein
tetur03g07110	chromosome_1	-	17324859	17325820	Expressed sequence AI451617
tetur03g91525	chromosome_1	-	17345759	17346122	Hypothetical protein
tetur03g91526	chromosome_1	+	17351496	17351760	Hypothetical protein
tetur03g07100	chromosome_1	-	17372276	17374897	Zinc finger protein zf
tetur03g07090	chromosome_1	-	17372276	17382941	Zinc finger, C2H2							3.963
tetur03g07080	chromosome_1	+	17393863	17394422	Hypothetical protein

## Sheet: Table S5
Table S5. Detoxification gene list. (ABC: ATP binding cassette transporter; CCE: carboxyl/cholinesterase; DOG: intradiol ring-cleavage dioxygenase; GST: glutathione-s-transferase; MFS: major facilitator superfamily; HR96like: Nuclear hormone receptor family 96 lacking DNA binding domain; P450: cytochrome P450 monooxygenase; PLAT: polycystin-1, lipoxygenase, alphatoxin single protein domain; SDR: …
TeturID	ORCAE-link	Short Name	full length/ incomplete	Type
tetur01g08680	tetur01g08680	TuCCE01	full length	CCE
tetur01g16371	tetur01g16371	TuCCE02	full length	CCE
tetur01g10740	tetur01g10740	TuCCE03	full length	CCE
tetur01g10750	tetur01g10750	TuCCE04	full length	CCE
tetur01g10760	tetur01g10760	TuCCE05	full length	CCE
tetur01g10800	tetur01g10800	TuCCE06	full length	CCE
tetur01g10810	tetur01g10810	TuCCE07	full length	CCE
tetur01g10820	tetur01g10820	TuCCE08	full length	CCE
tetur01g10830	tetur01g10830	TuCCE09	full length	CCE
tetur01g14090	tetur01g14090	TuCCE10	full length	CCE
tetur01g14170	tetur01g14170	TuCCE11	full length	CCE
tetur01g14180	tetur01g14180	TuCCE12	full length	CCE
tetur01g16180	tetur01g16180	TuCCE13	full length	CCE
tetur02g04030	tetur02g04030	TuCCE14	full length	CCE
tetur02g06930	tetur02g06930	TuCCE15	full length	CCE
tetur02g08440	tetur02g08440	TuCCE16	full length	CCE
tetur02g09870	tetur02g09870	TuCCE17	full length	CCE
tetur02g14551	tetur02g14551	TuCCE18	full length	CCE
tetur02g10640	tetur02g10640	TuCCE19	full length	CCE
tetur03g00310	tetur03g00310	TuCCE20	full length	CCE
tetur03g02700	tetur03g02700	TuCCE21	full length	CCE
tetur04g02550	tetur04g02550	TuCCE22	full length	CCE
tetur04g02770	tetur04g02770	TuCCE23	full length	CCE
tetur04g06380	tetur04g06380	TuCCE24	full length	CCE
tetur04g06770	tetur04g06770	TuCCE25	full length	CCE
tetur04g08480	tetur04g08480	TuCCE26	full length	CCE
tetur06g03330	tetur06g03330	TuCCE27	full length	CCE
tetur10g05290	tetur10g05290	TuCCE28	full length	CCE
tetur11g06373	tetur11g06373	TuCCE29	full length	CCE
tetur11g01500	tetur11g01500	TuCCE30	full length	CCE
tetur11g01560	tetur11g01560	TuCCE31	full length	CCE
tetur11g01570	tetur11g01570	TuCCE32	full length	CCE
tetur11g03760	tetur11g03760	TuCCE33	full length	CCE
tetur11g05760	tetur11g05760	TuCCE34	full length	CCE
tetur11g05770	tetur11g05770	TuCCE35	full length	CCE
tetur12g03000	tetur12g03000	TuCCE36	full length	CCE
tetur12g04600	tetur12g04600	TuCCE37	full length	CCE
tetur12g04610	tetur12g04610	TuCCE38	full length	CCE
tetur13g03700	tetur13g03700	TuCCE39	full length	CCE
tetur16g02380	tetur16g02380	TuCCE40	full length	CCE
tetur16g02390	tetur16g02390	TuCCE41	full length	CCE
tetur16g02410	tetur16g02410	TuCCE42	full length	CCE
tetur16g02420	tetur16g02420	TuCCE43	full length	CCE
tetur17g00080	tetur17g00080	TuCCE44	full length	CCE
tetur24g01310	tetur24g01310	TuCCE44	full length	CCE
tetur17g00300	tetur17g00300	TuCCE45	full length	CCE
tetur17g00350	tetur17g00350	TuCCE46	full length	CCE
tetur17g00410	tetur17g00410	TuCCE47	full length	CCE
tetur17g00750	tetur17g00750	TuCCE48	full length	CCE
tetur19g00850	tetur19g00850	TuCCE49	full length, Ace	CCE
tetur20g03250	tetur20g03250	TuCCE50	full length	CCE
tetur29g00940	tetur29g00940	TuCCE50	full length	CCE
tetur23g00910	tetur23g00910	TuCCE51	full length	CCE
tetur25g00710	tetur25g00710	TuCCE53	full length	CCE
tetur25g01850	tetur25g01850	TuCCE54	full length	CCE
tetur26g01130	tetur26g01130	TuCCE55	full length	CCE
tetur26g02780	tetur26g02780	TuCCE56	full length	CCE
tetur29g00820	tetur29g00820	TuCCE57	full length	CCE
tetur29g00930	tetur29g00930	TuCCE58	full length	CCE
tetur30g01290	tetur30g01290	TuCCE61	full length	CCE
tetur30g01560	tetur30g01560	TuCCE62	full length	CCE
tetur31g00250	tetur31g00250	TuCCE63	full length	CCE
tetur31g01560	tetur31g01560	TuCCE64	full length	CCE
tetur35g00200	tetur35g00200	TuCCE65	full length	CCE
tetur35g00210	tetur35g00210	TuCCE66	full length	CCE
tetur37g00330	tetur37g00330	TuCCE67	full length	CCE
tetur37g00340	tetur37g00340	TuCCE68	full length	CCE
tetur37g00590	tetur37g00590	TuCCE69	full length	CCE
tetur207g00010	tetur207g00010	TuCCE70	full length	CCE
tetur29g00970	tetur29g00970	TuCCE60	pseudogene	CCE
tetur309g00020	tetur309g00020	TuCCE71	pseudogene	CCE
tetur12g04630	tetur12g04630	CCEincTu06	incomplete	CCE
tetur17g00360	tetur17g00360	CCEincTu08	incomplete	CCE
tetur24g00060	tetur24g00060	CCEincTu9	incomplete	CCE
tetur29g00950	tetur29g00950	CCEincTu11	incomplete	CCE
tetur35g00180	tetur35g00180	CCEincTu13	incomplete	CCE
tetur17g00090	tetur17g00090	CCEincTu07	incomplete	CCE
tetur24g02580	tetur24g02580	CCEincTu10	incomplete	CCE
tetur39g00570	tetur39g00570	CCEincTu15	incomplete	CCE
tetur02g09310	tetur02g09310	CCEincTu03	incomplete	CCE
tetur35g00190	tetur35g00190	CCEincTu14	incomplete	CCE
tetur530g00010	tetur530g00010	CCEincTu17	incomplete	CCE
tetur01g03150	tetur01g03150	CCEincTu01	incomplete	CCE
tetur03g02810	tetur03g02810	CCEincTu04	incomplete	CCE
tetur01g10310	tetur01g10310	CCEincTu02	incomplete	CCE
tetur29g00990	tetur29g00990	CCEincTu18	incomplete	CCE
tetur11g01710	tetur11g01710	CCEincTu05	incomplete	CCE
tetur207g00020	tetur207g00020	CCEincTu16	incomplete	CCE
tetur31g01600	tetur31g01600	CCEincTu12	incomplete	CCE
tetur09g03800	tetur09g03800	CYP4CF2	full length	P450
tetur01g00650	tetur01g00650	CYP4CL1	full length	P450
tetur05g02550	tetur05g02550	CYP302A1	full length	P450
tetur03g03020	tetur03g03020	CYP314A1	full length	P450
tetur06g05620	tetur06g05620	CYP315A1	full length	P450
tetur13g02850	tetur13g02850	CYP381A1	full length	P450
tetur13g02840	tetur13g02840	CYP381A2	full length	P450
tetur01g13730	tetur01g13730	CYP3211A1	full_length	P450
tetur47g00090	tetur47g00090	CYP392A9	allelic variant/full length	P450
tetur602g00010	tetur602g00010	CYP385B1_end_of_scaffold	pseudogene	P450
tetur46g00170	tetur46g00170	CYP385C3v2	full length/allelic variant	P450
tetur46g00150	tetur46g00150	CYP385C4v2	full length/allelic variant	P450
tetur06g02620	tetur06g02620		incomplete (fragment)	P450
tetur03g00140	tetur03g00140		incomplete (fragment)	P450
tetur03g00890	tetur03g00890		incomplete (fragment)	P450
tetur03g00960	tetur03g00960		incomplete (fragment)	P450
tetur03g05080	tetur03g05080		incomplete (fragment)	P450
tetur27g00240	tetur27g00240		incomplete (fragment)	P450
tetur437g00020	tetur437g00020		incomplete (fragment)	P450
tetur47g00150	tetur47g00150		incomplete (fragment)	P450
tetur278g00020	tetur278g00020		incomplete (fragment)	P450
tetur01g04450	tetur01g04450		incomplete (pseudogene)	P450
tetur02g06640	tetur02g06640		incomplete (pseudogene)	P450
tetur02g14510	tetur02g14510		incomplete (pseudogene)	P450
tetur03g00010	tetur03g00010		incomplete (pseudogene)	P450
tetur03g00800	tetur03g00800		incomplete (pseudogene)	P450
tetur03g00810	tetur03g00810		incomplete (pseudogene)	P450
tetur03g00850	tetur03g00850		incomplete (pseudogene)	P450
tetur05g06590	tetur05g06590		incomplete (pseudogene)	P450
tetur06g02650	tetur06g02650		incomplete (pseudogene)	P450
tetur08g07930	tetur08g07930	CYP392A14P	incomplete (pseudogene)	P450
tetur20g03260	tetur20g03260		incomplete (pseudogene)	P450
tetur21g00560	tetur21g00560		incomplete (pseudogene)	P450
tetur27g00220	tetur27g00220		incomplete (pseudogene)	P450
tetur03g00930	tetur03g00930		incomplete (pseudogene)	P450
tetur03g05060	tetur03g05060		incomplete (pseudogene)	P450
tetur05g02670	tetur05g02670	CYP302A1p	incomplete (CYP302A1p pseudogene)	P450
tetur06g02420	tetur06g02420	CYP385Cp	incomplete (CYP385Cp pseudogene)	P450
tetur08g06160	tetur08g06160	CYP387A1	incomplete (CYP387A1 pseudogene)	P450
tetur03g05110	tetur03g05110	CYP392D10p1	incomplete (CYP392D10p1 pseudogene)	P450
tetur03g05020	tetur03g05020	CYP392D5p	incomplete (CYP392D5p pseudogene)	P450
tetur27g00230	tetur27g00230	CYP392E5p	incomplete (CYP392E5p pseudogene)	P450
tetur07g06440	tetur07g06440	CYP392A2p	incomplete (CYP392A2p pseudogene)	P450
tetur01g02480	tetur01g02480	TuGSTd03	full length	GST
tetur01g02500	tetur01g02500	TuGSTd04	full length	GST
tetur01g02510	tetur01g02510	TuGSTd05	full length	GST
tetur03g07920	tetur03g07920	TuGSTd06	full length	GST
tetur26g01450	tetur26g01450	TuGSTd07	full length	GST
tetur26g01460	tetur26g01460	TuGSTd08	full length	GST
tetur26g02801	tetur26g02801	TuGSTd09	full length	GST
tetur26g02802	tetur26g02802	TuGSTd10	full length	GST
tetur26g01490	tetur26g01490	TuGSTd11	full length	GST
tetur26g01500	tetur26g01500	TuGSTd12	full length	GST
tetur26g01510	tetur26g01510	TuGSTd13	full length	GST
tetur29g00220	tetur29g00220	TuGSTd14	full length	GST
tetur31g01330	tetur31g01330	TuGSTd15	full length	GST
tetur31g01390	tetur31g01390	TuGSTd16	full length	GST
tetur22g02300	tetur22g02300	TuGSTk01	full length	GST
tetur03g09230	tetur03g09230	TuGSTm01	full length	GST
tetur05g05180	tetur05g05180	TuGSTm02	full length	GST
tetur05g05190	tetur05g05190	TuGSTm03	full length	GST
tetur05g05200	tetur05g05200	TuGSTm04	full length	GST
tetur05g05210	tetur05g05210	TuGSTm05	full length	GST
tetur05g05220	tetur05g05220	TuGSTm06	full length	GST
tetur05g05240	tetur05g05240	TuGSTm07	full length	GST
tetur05g05250	tetur05g05250	TuGSTm08	full length	GST
tetur05g05260	tetur05g05260	TuGSTm09	full length	GST
tetur05g05270	tetur05g05270	TuGSTm10	full length	GST
tetur05g05290	tetur05g05290	TuGSTm11	full length	GST
tetur05g05300	tetur05g05300	TuGSTm12	full length	GST
tetur01g02320	tetur01g02320	TuGSTo01	full length	GST
tetur12g03900	tetur12g03900	TuGSTo02	full length	GST
tetur07g02560	tetur07g02560	TuGSTz01	full length	GST
tetur05g04120	tetur05g04120	TuGSTinc04	incomplete	GST
tetur01g02490	tetur01g02490	TuGSTinc02	incomplete	GST
tetur03g07880	tetur03g07880	TuGSTinc03	incomplete	GST
tetur26g01530	tetur26g01530	TuGSTinc06	incomplete/partial hit with GST	GST
tetur01g16361	tetur01g16361	TuGSTinc01	incomplete	GST
tetur26g01520	tetur26g01520	TuGSTinc05	incomplete/partial hit with GST	GST
tetur26g02812	tetur26g02812		incomplete/partial hit with GST	GST
tetur26g02822	tetur26g02822		incomplete/partial hit with GST	GST
tetur396g00010	tetur396g00010		incomplete	GST
tetur01g00580	tetur01g00580	TuABCA-01	full length	ABC
tetur01g15090	tetur01g15090	TuABCA-02	full length	ABC
tetur11g05030	tetur11g05030	TuABCA-03	full length	ABC
tetur11g05040	tetur11g05040	TuABCA-04	full length	ABC
tetur11g05200	tetur11g05200	TuABCA-05	full length	ABC
tetur15g01990	tetur15g01990	TuABCA-06	full length	ABC
tetur25g01640	tetur25g01640	TuABCA-07	full length	ABC
tetur27g01890	tetur27g01890	TuABCA-08	full length	ABC
tetur30g01960	tetur30g01960	TuABCA-09	full length	ABC
tetur11g04030	tetur11g04030	TuABCB-01	full length	ABC
tetur11g04040	tetur11g04040	TuABCB-02	full length	ABC
tetur17g02000	tetur17g02000	TuABCB-03	full length	ABC
tetur32g01330	tetur32g01330	TuABCB-04	full length	ABC
tetur01g07880	tetur01g07880	TuABCC-01	full length	ABC
tetur01g10390	tetur01g10390	TuABCC-02	full length	ABC
tetur01g15310	tetur01g15310	TuABCC-03	full length	ABC
tetur01g15330	tetur01g15330	TuABCC-04	full length	ABC
tetur01g15340	tetur01g15340	TuABCC-05	full length	ABC
tetur03g02240	tetur03g02240	TuABCC-06	full length	ABC
tetur03g07460	tetur03g07460	TuABCC-07	full length	ABC
tetur03g07490	tetur03g07490	TuABCC-08	full length	ABC
tetur03g07840	tetur03g07840	TuABCC-09	full length	ABC
tetur03g09800	tetur03g09800	TuABCC-10	full length	ABC
tetur03g09880	tetur03g09880	TuABCC-11	full length	ABC
tetur04g04360	tetur04g04360	TuABCC-12	full length	ABC
tetur04g05540	tetur04g05540	TuABCC-13	full length	ABC
tetur04g07860	tetur04g07860	TuABCC-14	full length	ABC
tetur04g07910	tetur04g07910	TuABCC-15	full length	ABC
tetur05g01110	tetur05g01110	TuABCC-16	full length	ABC
tetur05g04300	tetur05g04300	TuABCC-17	full length	ABC
tetur06g00360	tetur06g00360	TuABCC-18	full length	ABC
tetur06g03510	tetur06g03510	TuABCC-19	full length	ABC
tetur06g03560	tetur06g03560	TuABCC-20	full length	ABC
tetur07g04290	tetur07g04290	TuABCC-21	full length	ABC
tetur07g04410	tetur07g04410	TuABCC-22	full length	ABC
tetur09g00580	tetur09g00580	TuABCC-23	full length	ABC
tetur09g00590	tetur09g00590	TuABCC-24	full length	ABC
tetur09g04610	tetur09g04610	TuABCC-25	full length	ABC
tetur09g04620	tetur09g04620	TuABCC-26	full length	ABC
tetur11g02060	tetur11g02060	TuABCC-27	full length	ABC
tetur11g02120	tetur11g02120	TuABCC-28	full length	ABC
tetur11g05990	tetur11g05990	TuABCC-29	full length	ABC
tetur14g02290	tetur14g02290	TuABCC-30	full length	ABC
tetur14g02300	tetur14g02300	TuABCC-31	full length	ABC
tetur14g02310	tetur14g02310	TuABCC-32	full length	ABC
tetur14g02320	tetur14g02320	TuABCC-33	full length	ABC
tetur14g02330	tetur14g02330	TuABCC-34	full length	ABC
tetur16g03480	tetur16g03480	TuABCC-35	full length	ABC
tetur23g02452	tetur23g02452	TuABCC-36	full length	ABC
tetur25g01780	tetur25g01780	TuABCC-37	full length	ABC
tetur28g01950	tetur28g01950	TuABCC-38	full length	ABC
tetur40g00010	tetur40g00010	TuABCC-39	full length	ABC
tetur05g06640	tetur05g06640	TuABCD-01	full length	ABC
tetur35g01360	tetur35g01360	TuABCD-02	full length	ABC
tetur30g01400	tetur30g01400	TuABCE-01	full length	ABC
tetur20g02610	tetur20g02610	TuABCF-01	full length	ABC
tetur29g00620	tetur29g00620	TuABCF-02	full length	ABC
tetur32g00490	tetur32g00490	TuABCF-03	full length	ABC
tetur01g16280	tetur01g16280	TuABCG-01	full length	ABC
tetur01g16290	tetur01g16290	TuABCG-02	full length	ABC
tetur02g11270	tetur02g11270	TuABCG-03	full length	ABC
tetur02g11400	tetur02g11400	TuABCG-04	full length	ABC
tetur02g13710	tetur02g13710	TuABCG-05	full length	ABC
tetur03g04350	tetur03g04350	TuABCG-06	full length	ABC
tetur04g04550	tetur04g04550	TuABCG-07	full length	ABC
tetur05g05440	tetur05g05440	TuABCG-08	full length	ABC
tetur06g05430	tetur06g05430	TuABCG-09	full length	ABC
tetur09g01930	tetur09g01930	TuABCG-10	full length	ABC
tetur09g01950	tetur09g01950	TuABCG-11	full length	ABC
tetur09g01960	tetur09g01960	TuABCG-12	full length	ABC
tetur09g01970	tetur09g01970	TuABCG-13	full length	ABC
tetur09g01980	tetur09g01980	TuABCG-14	full length	ABC
tetur09g01990	tetur09g01990	TuABCG-15	full length	ABC
tetur09g02000	tetur09g02000	TuABCG-16	full length	ABC
tetur11g00520	tetur11g00520	TuABCG-17	full length	ABC
tetur11g01800	tetur11g01800	TuABCG-18	full length	ABC
tetur17g02510	tetur17g02510	TuABCG-19	full length	ABC
tetur17g03970	tetur17g03970	TuABCG-20	full length	ABC
tetur19g01160	tetur19g01160	TuABCG-21	full length	ABC
tetur33g01719	tetur33g01719	TuABCG-22	full length	ABC
tetur37g01090	tetur37g01090	TuABCG-23	full length	ABC
tetur01g03530	tetur01g03530	TuABCH-01	full length	ABC
tetur01g05940	tetur01g05940	TuABCH-02	full length	ABC
tetur01g05970	tetur01g05970	TuABCH-03	full length	ABC
tetur03g03080	tetur03g03080	TuABCH-04	full length	ABC
tetur03g05300	tetur03g05300	TuABCH-05	full length	ABC
tetur04g06390	tetur04g06390	TuABCH-06	full length	ABC
tetur05g05000	tetur05g05000	TuABCH-07	full length	ABC
tetur07g05200	tetur07g05200	TuABCH-08	full length	ABC
tetur12g03340	tetur12g03340	TuABCH-09	full length	ABC
tetur12g03910	tetur12g03910	TuABCH-10	full length	ABC
tetur13g02010	tetur13g02010	TuABCH-11	full length	ABC
tetur13g02060	tetur13g02060	TuABCH-12	full length	ABC
tetur18g00230	tetur18g00230	TuABCH-13	full length	ABC
tetur19g01780	tetur19g01780	TuABCH-14	full length	ABC
tetur21g00940	tetur21g00940	TuABCH-15	full length	ABC
tetur26g02620	tetur26g02620	TuABCH-16	full length	ABC
tetur28g00780	tetur28g00780	TuABCH-17	full length	ABC
tetur28g00870	tetur28g00870	TuABCH-18	full length	ABC
tetur30g00890	tetur30g00890	TuABCH-19	full length	ABC
tetur32g01710	tetur32g01710	TuABCH-20	full length	ABC
tetur36g00240	tetur36g00240	TuABCH-21	full length	ABC
tetur36g00630	tetur36g00630	TuABCH-22	full length	ABC
tetur186g00040	tetur186g00040		incomplete ABCB	ABC
tetur01g15320	tetur01g15320	ABCCinc-01	incomplete ABCC	ABC
tetur02g15307	tetur02g15307	Shp1	incomplete ABCC	ABC
tetur03g07560	tetur03g07560	pABC-08	incomplete ABCC	ABC
tetur03g09520	tetur03g09520	ABCCinc-03	incomplete ABCC	ABC
tetur03g10123	tetur03g10123		incomplete ABCC	ABC
tetur04g05510	tetur04g05510	pABC-38	incomplete ABCC	ABC
tetur04g05600	tetur04g05600		incomplete ABCC	ABC
tetur04g05620	tetur04g05620	ABCCinc-04	incomplete ABCC	ABC
tetur04g09607	tetur04g09607		incomplete ABCC	ABC
tetur06g00220	tetur06g00220	ABCCinc-05	incomplete ABCC	ABC
tetur06g00280	tetur06g00280	ABCCinc	incomplete ABCC	ABC
tetur16g03390	tetur16g03390	pABC-18	incomplete ABCC	ABC
tetur17g00050	tetur17g00050		incomplete ABCC	ABC
tetur22g03023	tetur22g03023		incomplete ABCC	ABC
tetur24g02767	tetur24g02767		incomplete ABCC	ABC
tetur25g02132	tetur25g02132		incomplete ABCC	ABC
tetur28g02631	tetur28g02631		incomplete ABCC	ABC
tetur28g02641	tetur28g02641		incomplete ABCC	ABC
tetur31g00460	tetur31g00460	pABC-30	incomplete ABCC	ABC
tetur467g00010	tetur467g00010		incomplete ABCC	ABC
tetur55g00020	tetur55g00020	pABC-35	incomplete ABCC	ABC
tetur441g00040	tetur441g00040		incomplete ABCD	ABC
tetur11g02160	tetur11g02160	pABC-13	incomplete ABCF	ABC
tetur26g02853	tetur26g02853		incomplete ABCF	ABC
tetur02g15297	tetur02g15297		incomplete ABCH	ABC
tetur04g06420	tetur04g06420		incomplete ABCH	ABC
tetur04g09617	tetur04g09617		incomplete ABCH	ABC
tetur05g05040	tetur05g05040	pABC-37	incomplete ABCH	ABC
tetur05g09355	tetur05g09355		incomplete ABCH	ABC
tetur05g09365	tetur05g09365		incomplete ABCH	ABC
tetur19g01690	tetur19g01690	pABC-21	incomplete ABCH	ABC
tetur19g01710	tetur19g01710	pABC-22	incomplete ABCH	ABC
tetur19g01730	tetur19g01730	pABC-23	incomplete ABCH	ABC
tetur19g03421	tetur19g03421		incomplete ABCH	ABC
tetur19g03431	tetur19g03431		incomplete ABCH	ABC
tetur77g00040	tetur77g00040		incomplete ABCH	ABC
scaffold 30 : 884878..884940	scaffold 30 : 884878..884940	Dermauw et al. 2013	incomplete ABCA	ABC
scaffold 266: 382..438, 441..512	scaffold 266: 382..438, 441..512	Dermauw et al. 2013	incomplete ABCC	ABC
scaffold 211: 25-141	scaffold 211: 25-141	Dermauw et al. 2013	incomplete ABCC	ABC
tetur01g03820	tetur01g03820	UGT201A1		UGT
tetur60g00080	tetur60g00080	UGT201A2v1		UGT
tetur02g02480	tetur02g02480	UGT201A2v2		UGT
tetur02g02770	tetur02g02770	UGT201A3p†		UGT
tetur05g09325	tetur05g09325	UGT201A4		UGT
tetur08g00190	tetur08g00190	UGT201A5		UGT
tetur19g00440	tetur19g00440	UGT201A6		UGT
tetur21g01400*	tetur21g01400*	UGT201A7p		UGT
tetur184g00030*	tetur184g00030*	UGT201A8		UGT
tetur01g05690	tetur01g05690	UGT201B1		UGT
tetur01g05700	tetur01g05700	UGT201B2		UGT
tetur04g07630	tetur04g07630	UGT201B3		UGT
tetur04g07710*	tetur04g07710*	UGT201B4p		UGT
tetur04g07770	tetur04g07770	UGT201B5		UGT
tetur04g07780	tetur04g07780	UGT201B6		UGT
tetur05g05020	tetur05g05020	UGT201B7		UGT
tetur05g05030	tetur05g05030	UGT201B8		UGT
tetur05g05050	tetur05g05050	UGT201B9		UGT
tetur05g05060	tetur05g05060	UGT201B10		UGT
tetur07g06390	tetur07g06390	UGT201B11		UGT
tetur07g06420	tetur07g06420	UGT201B12		UGT
tetur07g06430	tetur07g06430	UGT201B13		UGT
tetur07g06450	tetur07g06450	UGT201B14		UGT
tetur01g11870	tetur01g11870	UGT201C1		UGT
tetur05g04680	tetur05g04680	UGT201C2		UGT
tetur05g04690	tetur05g04690	UGT201C3		UGT
tetur04g04300	tetur04g04300	UGT201D1		UGT
tetur04g04350	tetur04g04350	UGT201D2		UGT
tetur05g05710	tetur05g05710	UGT201E1		UGT
tetur02g01310	tetur02g01310	UGT201F1		UGT
tetur06g02410*	tetur06g02410*	UGT201F2		UGT
tetur06g02430	tetur06g02430	UGT201F3		UGT
tetur08g07460	tetur08g07460	UGT201G1		UGT
tetur12g00360	tetur12g00360	UGT201G2		UGT
tetur02g10390	tetur02g10390	UGT201G3		UGT
tetur08g03000	tetur08g03000	UGT201H1		UGT
tetur15g00340	tetur15g00340	UGT202A1		UGT
tetur22g00270	tetur22g00270	UGT202A2		UGT
tetur22g00310	tetur22g00310	UGT202A3		UGT
tetur22g00330	tetur22g00330	UGT202A4		UGT
tetur22g00350	tetur22g00350	UGT202A5		UGT
tetur22g00360*	tetur22g00360*	UGT202A6		UGT
tetur22g00380	tetur22g00380	UGT202A7		UGT
tetur22g00420	tetur22g00420	UGT202A8		UGT
tetur22g00460	tetur22g00460	UGT202A9		UGT
tetur22g00480	tetur22g00480	UGT202A10		UGT
tetur22g00510	tetur22g00510	UGT202A11		UGT
tetur30g00390	tetur30g00390	UGT202A12		UGT
tetur30g02050*	tetur30g02050*	UGT202A13p		UGT
tetur139g00010*	tetur139g00010*	UGT202A14p		UGT
tetur22g00440	tetur22g00440	UGT202A15		UGT
tetur22g00970	tetur22g00970	UGT202A16		UGT
tetur10g02090	tetur10g02090	UGT202B1		UGT
tetur01g07060	tetur01g07060	UGT203A1		UGT
tetur04g02350	tetur04g02350	UGT203A2		UGT
tetur06g06100	tetur06g06100	UGT203A3		UGT
tetur09g00220	tetur09g00220	UGT203B1		UGT
tetur09g01650	tetur09g01650	UGT203B2		UGT
tetur09g01660	tetur09g01660	UGT203B3		UGT
tetur05g05090	tetur05g05090	UGT203C1		UGT
tetur10g05770	tetur10g05770	UGT203D1		UGT
tetur16g02300	tetur16g02300	UGT203E1		UGT
tetur36g00340	tetur36g00340	UGT203F1		UGT
tetur36g01060	tetur36g01060	UGT203G1		UGT
tetur02g03300	tetur02g03300	UGT204A1		UGT
tetur05g00060	tetur05g00060	UGT204A2		UGT
tetur05g00070	tetur05g00070	UGT204A3		UGT
tetur05g00080	tetur05g00080	UGT204A4		UGT
tetur05g00090	tetur05g00090	UGT204A5		UGT
tetur02g09830	tetur02g09830	UGT204B1		UGT
tetur02g09850	tetur02g09850	UGT204B2		UGT
tetur11g06460	tetur11g06460	UGT204C1		UGT
tetur11g01230	tetur11g01230	UGT205A1		UGT
tetur11g01250	tetur11g01250	UGT205A2		UGT
tetur32g01240	tetur32g01240	UGT205A3		UGT
tetur32g01230	tetur32g01230	UGT205B1		UGT
tetur32g01250	tetur32g01250	UGT205B2		UGT
tetur11g01830	tetur11g01830	UGT205C1		UGT
tetur08g05390	tetur08g05390	UGT206A1		UGT
tetur08g02490	tetur08g02490	UGT207A1		UGT
tetur20g01160	tetur20g01160			DOG
tetur20g01790	tetur20g01790			DOG
tetur06g00460	tetur06g00460			DOG
tetur28g01250	tetur28g01250			DOG
tetur12g04671	tetur12g04671			DOG
tetur19g03360	tetur19g03360			DOG
tetur07g05930	tetur07g05930			DOG
tetur07g05940	tetur07g05940			DOG
tetur13g04550	tetur13g04550			DOG
tetur04g08620	tetur04g08620			DOG
tetur01g00490	tetur01g00490			DOG
tetur07g02040	tetur07g02040			DOG
tetur04g00150	tetur04g00150			DOG
tetur44g00140	tetur44g00140			DOG
tetur06g00450	tetur06g00450			DOG
tetur19g02300	tetur19g02300			DOG
tetur07g06560	tetur07g06560			DOG
tetur01g12660	tetur01g12660		complete	SDR
tetur01g16030	tetur01g16030		complete	SDR
tetur02g01270	tetur02g01270		complete	SDR
tetur02g01290	tetur02g01290		complete	SDR
tetur02g03880	tetur02g03880		complete	SDR
tetur02g14370	tetur02g14370		complete	SDR
tetur03g00300	tetur03g00300		complete	SDR
tetur03g05240	tetur03g05240		complete	SDR
tetur03g05320	tetur03g05320		complete	SDR
tetur04g00750	tetur04g00750		complete	SDR
tetur04g05060	tetur04g05060		complete	SDR
tetur04g05230	tetur04g05230		complete	SDR
tetur04g08530	tetur04g08530		complete	SDR
tetur05g03140	tetur05g03140		complete	SDR
tetur05g08890	tetur05g08890		complete	SDR
tetur06g02720	tetur06g02720		complete	SDR
tetur06g04880	tetur06g04880		complete	SDR
tetur06g04890	tetur06g04890		complete	SDR
tetur06g04900	tetur06g04900		complete	SDR
tetur06g04970	tetur06g04970		complete	SDR
tetur06g05060	tetur06g05060		complete	SDR
tetur06g05080	tetur06g05080		complete	SDR
tetur06g05090	tetur06g05090		complete	SDR
tetur06g05100	tetur06g05100		complete	SDR
tetur06g05110	tetur06g05110		complete	SDR
tetur07g02490	tetur07g02490	DCXR	complete	SDR
tetur07g03990	tetur07g03990		complete	SDR
tetur07g05970	tetur07g05970		complete	SDR
tetur07g07300	tetur07g07300		complete	SDR
tetur07g07310	tetur07g07310		complete	SDR
tetur08g00520	tetur08g00520	RDH1	complete	SDR
tetur08g00550	tetur08g00550	RDH2	complete	SDR
tetur08g01820	tetur08g01820	sro	complete	SDR
tetur08g02060	tetur08g02060		complete	SDR
tetur08g03530	tetur08g03530		complete	SDR
tetur08g03700	tetur08g03700		complete	SDR
tetur08g04130	tetur08g04130		complete	SDR
tetur08g06430	tetur08g06430		complete	SDR
tetur08g06980	tetur08g06980		complete	SDR
tetur09g02530	tetur09g02530		complete	SDR
tetur09g02870	tetur09g02870		complete	SDR
tetur09g06130	tetur09g06130		complete	SDR
tetur106g00010	tetur106g00010		complete	SDR
tetur106g00040	tetur106g00040		complete	SDR
tetur10g04160	tetur10g04160		complete	SDR
tetur10g04420	tetur10g04420		complete	SDR
tetur11g00080	tetur11g00080		complete	SDR
tetur11g02530	tetur11g02530		complete	SDR
tetur11g06160	tetur11g06160		complete	SDR
tetur12g00120	tetur12g00120		complete	SDR
tetur12g00550	tetur12g00550		complete	SDR
tetur12g00560	tetur12g00560		complete	SDR
tetur12g00570	tetur12g00570		complete	SDR
tetur12g00590	tetur12g00590		complete	SDR
tetur12g00600	tetur12g00600		complete	SDR
tetur12g00610	tetur12g00610		complete	SDR
tetur12g00620	tetur12g00620		complete	SDR
tetur12g91990	tetur12g91990		complete	SDR
tetur13g03900	tetur13g03900		complete	SDR
tetur13g04440	tetur13g04440		complete	SDR
tetur13g04450	tetur13g04450		complete	SDR
tetur15g01800	tetur15g01800		complete	SDR
tetur16g01080	tetur16g01080		complete	SDR
tetur16g01120	tetur16g01120		complete	SDR
tetur16g01800	tetur16g01800		complete	SDR
tetur16g03810	tetur16g03810	Sdr16c5	complete	SDR
tetur17g02710	tetur17g02710		complete	SDR
tetur18g00760	tetur18g00760		complete	SDR
tetur20g00360	tetur20g00360		complete	SDR
tetur20g00630	tetur20g00630		complete	SDR
tetur21g02560	tetur21g02560		complete	SDR
tetur22g00170	tetur22g00170		complete	SDR
tetur23g00730	tetur23g00730		complete	SDR
tetur24g01980	tetur24g01980		complete	SDR
tetur26g01060	tetur26g01060		complete	SDR
tetur26g01440	tetur26g01440		complete	SDR
tetur28g01080	tetur28g01080		complete	SDR
tetur28g01140	tetur28g01140		complete	SDR
tetur28g01710	tetur28g01710		complete	SDR
tetur28g01720	tetur28g01720		complete	SDR
tetur28g01730	tetur28g01730		complete	SDR
tetur28g01740	tetur28g01740		complete	SDR
tetur29g00610	tetur29g00610		complete	SDR
tetur29g00870	tetur29g00870		complete	SDR
tetur30g02280	tetur30g02280		complete	SDR
tetur32g01960	tetur32g01960	CBr1b	complete	SDR
tetur32g02327	tetur32g02327		complete	SDR
tetur36g01050	tetur36g01050		complete	SDR
tetur02g01330	tetur02g01330		not complete	SDR
tetur02g01350	tetur02g01350		not complete	SDR
tetur02g14480	tetur02g14480		not complete	SDR
tetur05g02630	tetur05g02630		not complete	SDR
tetur06g04910	tetur06g04910		not complete	SDR
tetur06g04920	tetur06g04920		not complete	SDR
tetur06g04940	tetur06g04940		not complete	SDR
tetur06g04960	tetur06g04960		not complete	SDR
tetur06g04980	tetur06g04980		not complete	SDR
tetur06g04990	tetur06g04990		not complete	SDR
tetur06g05070	tetur06g05070		not complete	SDR
tetur06g91406	tetur06g91406		not complete	SDR
tetur06g92023	tetur06g92023		not complete	SDR
tetur07g07290	tetur07g07290		not complete	SDR
tetur09g02510	tetur09g02510		not complete	SDR
tetur12g92000	tetur12g92000		not complete	SDR
tetur13g04460	tetur13g04460		not complete	SDR
tetur16g01130	tetur16g01130		not complete	SDR
tetur28g01070	tetur28g01070		not complete	SDR
tetur28g01130	tetur28g01130		not complete	SDR
tetur28g01150	tetur28g01150		not complete	SDR
tetur32g02180	tetur32g02180	CBR1p	not complete	SDR
tetur511g00010	tetur511g00010		not complete	SDR
tetur97g00080	tetur97g00080		not complete	SDR
tetur02g03490	tetur02g03490	PLAT5	complete	PLAT
tetur02g12320	tetur02g12320	PLAT1	complete	PLAT
tetur02g15207	tetur02g15207	PLAT20	complete	PLAT
tetur06g03010	tetur06g03010	PLATp2	complete	PLAT
tetur06g03050	tetur06g03050	PLAT14	complete	PLAT
tetur11g05440	tetur11g05440	PLAT8	complete	PLAT
tetur11g05720	tetur11g05720	PLAT10	complete	PLAT
tetur11g05730	tetur11g05730	PLAT11	complete	PLAT
tetur11g05740	tetur11g05740	PLAT9	complete	PLAT
tetur15g01400	tetur15g01400	PLAT3	complete	PLAT
tetur15g01410	tetur15g01410	PLAT4	complete	PLAT
tetur22g02110	tetur22g02110	PLAT17	complete	PLAT
tetur22g02120	tetur22g02120	PLAT2	complete	PLAT
tetur22g02130	tetur22g02130	PLAT12	complete	PLAT
tetur22g02150	tetur22g02150	PLAT15	complete	PLAT
tetur22g02170	tetur22g02170	PLAT13	complete	PLAT
tetur22g02180	tetur22g02180	PLAT16	complete	PLAT
tetur22g02200	tetur22g02200	PLAT18	complete	PLAT
tetur22g02530	tetur22g02530	PLAT6	complete	PLAT
tetur46g00010	tetur46g00010	PLAT7	complete	PLAT
tetur06g03000	tetur06g03000		fragment	PLAT
tetur15g91258	tetur15g91258		fragment	PLAT
tetur22g92582	tetur22g92582		fragment	PLAT
tetur22g92583	tetur22g92583		fragment	PLAT
tetur22g02160	tetur22g02160	PLAT19	pseudogene	PLAT
tetur01g01500	tetur01g01500			Lipocalins
tetur01g01510	tetur01g01510			Lipocalins
tetur01g01520	tetur01g01520			Lipocalins
tetur01g05730	tetur01g05730	ApoD28		Lipocalins
tetur01g05740	tetur01g05740	ApoD29		Lipocalins
tetur01g05750	tetur01g05750	ApoD31		Lipocalins
tetur01g05770	tetur01g05770	ApoD30		Lipocalins
tetur01g16584	tetur01g16584			Lipocalins
tetur06g03550	tetur06g03550	ApoD18		Lipocalins
tetur09g04720	tetur09g04720	ApoD23		Lipocalins
tetur09g04730	tetur09g04730	ApoD20		Lipocalins
tetur09g04920	tetur09g04920	ApoD19		Lipocalins
tetur30g01430	tetur30g01430	ApoD26		Lipocalins
tetur31g00680	tetur31g00680	ApoD21		Lipocalins
tetur31g00780	tetur31g00780			Lipocalins
tetur31g00880	tetur31g00880	ApoD27		Lipocalins
tetur31g00900	tetur31g00900	ApoD22		Lipocalins
tetur31g00920	tetur31g00920	ApoD24		Lipocalins
tetur02g11960	tetur02g11960			Lipocalins
tetur37g00940	tetur37g00940			Lipocalins
tetur04g05970	tetur04g05970	ApoD14		Lipocalins
tetur04g05980	tetur04g05980	ApoD17		Lipocalins
tetur04g06000	tetur04g06000	ApoD12		Lipocalins
tetur04g06010	tetur04g06010	ApoD15		Lipocalins
tetur05g07070	tetur05g07070			Lipocalins
tetur06g01610	tetur06g01610	ApoDR9		Lipocalins
tetur06g01640	tetur06g01640			Lipocalins
tetur06g02130	tetur06g02130	ApoD6		Lipocalins
tetur06g02140	tetur06g02140	ApoD5		Lipocalins
tetur06g02670	tetur06g02670	ApoDR1		Lipocalins
tetur06g02940	tetur06g02940	ApoDR7		Lipocalins
tetur06g03020	tetur06g03020			Lipocalins
tetur06g03030	tetur06g03030	ApoDR6		Lipocalins
tetur06g03070	tetur06g03070	ApoDR5		Lipocalins
tetur06g03090	tetur06g03090	ApoDR2		Lipocalins
tetur06g03100	tetur06g03100	ApoD3		Lipocalins
tetur06g03340	tetur06g03340	ApoD13		Lipocalins
tetur06g03350	tetur06g03350	ApoD7		Lipocalins
tetur06g03360	tetur06g03360	ApoD16		Lipocalins
tetur06g03370	tetur06g03370	ApoD8		Lipocalins
tetur06g03440	tetur06g03440	ApoD4		Lipocalins
tetur06g03530	tetur06g03530	ApoDR4		Lipocalins
tetur06g03860	tetur06g03860			Lipocalins
tetur06g06691	tetur06g06691			Lipocalins
tetur07g03960	tetur07g03960			Lipocalins
tetur07g03970	tetur07g03970			Lipocalins
tetur11g05210	tetur11g05210	ApoD2		Lipocalins
tetur11g05230	tetur11g05230	ApoD1		Lipocalins
tetur16g03410	tetur16g03410	ApoD11		Lipocalins
tetur16g03450	tetur16g03450	ApoD10		Lipocalins
tetur16g03460	tetur16g03460	ApoD9		Lipocalins
tetur174g0005	tetur174g0005			Lipocalins
tetur18g00900	tetur18g00900			Lipocalins
tetur21g03160	tetur21g03160	ApoDR10		Lipocalins
tetur21g03190	tetur21g03190	ApoDR8		Lipocalins
tetur21g03340	tetur21g03340			Lipocalins
tetur24g01030	tetur24g01030	ApoD99		Lipocalins
tetur282g0002	tetur282g0002			Lipocalins
tetur01g05570	NR96_noDBD			HR96like
tetur01g05650	NR96_noDBD			HR96like
tetur01g08230	NR96_noDBD	Dgri		HR96like
tetur01g08270	NR96_noDBD	Dgri		HR96like
tetur01g08280	NR96_noDBD			HR96like
tetur01g92890	NR96_noDBD			HR96like
tetur01g92900	NR96_noDBD			HR96like
tetur03g00690	NR96_noDBD			HR96like
tetur03g00700	NR96_noDBD			HR96like
tetur03g00710	NR96_noDBD	nhr-48		HR96like
tetur03g00730	NR96_noDBD	nhr-48		HR96like
tetur03g00740	NR96_noDBD	nhr-48		HR96like
tetur03g02860	NR96_noDBD	HR1		HR96like
tetur03g04490	NR96_noDBD			HR96like
tetur03g91563	NR96_noDBD			HR96like
tetur03g91617	NR96_noDBD			HR96like
tetur03g92022	NR96_noDBD			HR96like
tetur03g92032	NR96_noDBD			HR96like
tetur04g07790	NR96_noDBD			HR96like
tetur06g04270	NR96_noDBD			HR96like
tetur08g06930	NR96_noDBD			HR96like
tetur08g06940	NR96_noDBD			HR96like
tetur08g06950	NR96_noDBD			HR96like
tetur08g91636	NR96_noDBD			HR96like
tetur11g04990	NR96_noDBD			HR96like
tetur11g05260	NR96_noDBD			HR96like
tetur11g05270	NR96_noDBD			HR96like
tetur11g05470	NR96_noDBD			HR96like
tetur11g05480	NR96_noDBD			HR96like
tetur11g05500	NR96_noDBD			HR96like
tetur11g91059	NR96_noDBD			HR96like
tetur11g91069	NR96_noDBD			HR96like
tetur11g91079	NR96_noDBD			HR96like
tetur11g91089	NR96_noDBD			HR96like
tetur17g01750	NR96_noDBD	nhr-48		HR96like
tetur24g01870	NR96_noDBD			HR96like
tetur26g91318	NR96_noDBD			HR96like
tetur46g00100	NR96_noDBD	HR96		HR96like
tetur46g00110	NR96_noDBD			HR96like
tetur46g90340	NR96_noDBD			HR96like
tetur623g00030	NR96_noDBD			HR96like
tetur86g00020	NR96_noDBD			HR96like
tetur86g00030	NR96_noDBD	HR96		HR96like
tetur87g00020	NR96_noDBD			HR96like
tetur87g00030	NR96_noDBD			HR96like
tetur87g90381	NR96_noDBD			HR96like
tetur87g90391	NR96_noDBD			HR96like
tetur01g07820	NR96_withDBD	HR96-like d		HR96like
tetur04g03100	NR96_withDBD	HR96-like f		HR96like
tetur11g01960	NR96_withDBD	HR96-like g		HR96like
tetur17g03630	NR96_withDBD	HR96-like c		HR96like
tetur20g01820	NR96_withDBD	HR96-like e		HR96like
tetur30g01210	NR96_withDBD	HR96-like b		HR96like
tetur34g00750	NR96_withDBD	HR96-like a		HR96like
tetur36g00260	NR96_withDBD	HR96-like h		HR96like
tetur01g00770	tetur01g00770			MFS
tetur01g06410	tetur01g06410			MFS
tetur01g06570	tetur01g06570			MFS
tetur01g06580	tetur01g06580			MFS
tetur01g06600	tetur01g06600			MFS
tetur01g08660	tetur01g08660			MFS
tetur01g08670	tetur01g08670			MFS
tetur01g09940	tetur01g09940			MFS
tetur01g10420	tetur01g10420			MFS
tetur01g10430	tetur01g10430			MFS
tetur01g14410	tetur01g14410			MFS
tetur01g15760	tetur01g15760			MFS
tetur01g16974	tetur01g16974			MFS
tetur02g01600	tetur02g01600			MFS
tetur02g02460	tetur02g02460			MFS
tetur02g04800	tetur02g04800			MFS
tetur02g06090	tetur02g06090			MFS
tetur02g07750	tetur02g07750			MFS
tetur02g07790	tetur02g07790			MFS
tetur02g07920	tetur02g07920			MFS
tetur02g09080	tetur02g09080			MFS
tetur02g10380	tetur02g10380			MFS
tetur02g10410	tetur02g10410			MFS
tetur02g11610	tetur02g11610			MFS
tetur02g13340	tetur02g13340			MFS
tetur03g00780	tetur03g00780			MFS
tetur03g01220	tetur03g01220			MFS
tetur03g01360	tetur03g01360			MFS
tetur03g02050	tetur03g02050			MFS
tetur03g02540	tetur03g02540			MFS
tetur03g02680	tetur03g02680			MFS
tetur03g02740	tetur03g02740			MFS
tetur03g02780	tetur03g02780			MFS
tetur03g02800	tetur03g02800			MFS
tetur03g02820	tetur03g02820			MFS
tetur03g02880	tetur03g02880			MFS
tetur03g02890	tetur03g02890			MFS
tetur03g04290	tetur03g04290			MFS
tetur03g04330	tetur03g04330			MFS
tetur03g04370	tetur03g04370			MFS
tetur03g04410	tetur03g04410			MFS
tetur03g06220	tetur03g06220			MFS
tetur04g01670	tetur04g01670			MFS
tetur04g01990	tetur04g01990			MFS
tetur04g02320	tetur04g02320			MFS
tetur04g02440	tetur04g02440			MFS
tetur04g03130	tetur04g03130			MFS
tetur04g03830	tetur04g03830			MFS
tetur04g05900	tetur04g05900			MFS
tetur04g06030	tetur04g06030			MFS
tetur04g06300	tetur04g06300			MFS
tetur04g06740	tetur04g06740			MFS
tetur04g07010	tetur04g07010			MFS
tetur04g08400	tetur04g08400			MFS
tetur04g08500	tetur04g08500			MFS
tetur05g04460	tetur05g04460			MFS
tetur05g04590	tetur05g04590			MFS
tetur05g04600	tetur05g04600			MFS
tetur05g05080	tetur05g05080			MFS
tetur05g05100	tetur05g05100			MFS
tetur05g05400	tetur05g05400			MFS
tetur05g05720	tetur05g05720			MFS
tetur05g06990	tetur05g06990			MFS
tetur06g00310	tetur06g00310			MFS
tetur06g04850	tetur06g04850			MFS
tetur06g05250	tetur06g05250			MFS
tetur06g05260	tetur06g05260			MFS
tetur06g05470	tetur06g05470			MFS
tetur07g00880	tetur07g00880			MFS
tetur07g00900	tetur07g00900			MFS
tetur07g00940	tetur07g00940			MFS
tetur07g03010	tetur07g03010			MFS
tetur07g04490	tetur07g04490			MFS
tetur07g04560	tetur07g04560			MFS
tetur07g06710	tetur07g06710			MFS
tetur07g06740	tetur07g06740			MFS
tetur07g07200	tetur07g07200			MFS
tetur07g07450	tetur07g07450			MFS
tetur08g00460	tetur08g00460			MFS
tetur08g00470	tetur08g00470			MFS
tetur08g00480	tetur08g00480			MFS
tetur08g02080	tetur08g02080			MFS
tetur08g02420	tetur08g02420			MFS
tetur08g02850	tetur08g02850			MFS
tetur08g04870	tetur08g04870			MFS
tetur08g04950	tetur08g04950			MFS
tetur08g05140	tetur08g05140			MFS
tetur08g06320	tetur08g06320			MFS
tetur08g06330	tetur08g06330			MFS
tetur08g06340	tetur08g06340			MFS
tetur08g06350	tetur08g06350			MFS
tetur08g06360	tetur08g06360			MFS
tetur08g06370	tetur08g06370			MFS
tetur08g06400	tetur08g06400			MFS
tetur08g06410	tetur08g06410			MFS
tetur08g06730	tetur08g06730			MFS
tetur08g06750	tetur08g06750			MFS
tetur08g06870	tetur08g06870			MFS
tetur08g06890	tetur08g06890			MFS
tetur09g01160	tetur09g01160			MFS
tetur09g02400	tetur09g02400			MFS
tetur09g02410	tetur09g02410			MFS
tetur09g02420	tetur09g02420			MFS
tetur09g02430	tetur09g02430			MFS
tetur09g02840	tetur09g02840			MFS
tetur09g06320	tetur09g06320			MFS
tetur09g06330	tetur09g06330			MFS
tetur10g00280	tetur10g00280			MFS
tetur10g00290	tetur10g00290			MFS
tetur10g00320	tetur10g00320			MFS
tetur10g02360	tetur10g02360			MFS
tetur10g02540	tetur10g02540			MFS
tetur10g04180	tetur10g04180			MFS
tetur10g05771	tetur10g05771	OCT1		MFS
tetur11g00550	tetur11g00550			MFS
tetur11g02480	tetur11g02480			MFS
tetur11g03090	tetur11g03090			MFS
tetur11g03580	tetur11g03580			MFS
tetur11g04730	tetur11g04730			MFS
tetur11g05100	tetur11g05100			MFS
tetur11g05110	tetur11g05110			MFS
tetur11g05410	tetur11g05410			MFS
tetur11g05550	tetur11g05550			MFS
tetur11g06110	tetur11g06110			MFS
tetur120g00020	tetur120g00020			MFS
tetur12g03260	tetur12g03260			MFS
tetur12g03300	tetur12g03300			MFS
tetur12g03320	tetur12g03320			MFS
tetur12g03330	tetur12g03330			MFS
tetur12g04330	tetur12g04330			MFS
tetur13g02590	tetur13g02590	NAGLT1a		MFS
tetur13g02620	tetur13g02620	NAGLT1c		MFS
tetur13g03400	tetur13g03400			MFS
tetur13g04240	tetur13g04240			MFS
tetur13g04250	tetur13g04250			MFS
tetur13g04350	tetur13g04350			MFS
tetur13g04360	tetur13g04360			MFS
tetur13g04430	tetur13g04430			MFS
tetur14g00860	tetur14g00860			MFS
tetur14g02020	tetur14g02020			MFS
tetur152g00010	tetur152g00010			MFS
tetur15g00220	tetur15g00220			MFS
tetur15g00550	tetur15g00550			MFS
tetur15g00680	tetur15g00680			MFS
tetur15g00690	tetur15g00690			MFS
tetur15g01050	tetur15g01050			MFS
tetur15g02380	tetur15g02380			MFS
tetur15g91326	tetur15g91326			MFS
tetur16g01660	tetur16g01660			MFS
tetur16g01720	tetur16g01720			MFS
tetur16g03180	tetur16g03180			MFS
tetur16g03200	tetur16g03200			MFS
tetur16g03270	tetur16g03270			MFS
tetur17g00880	tetur17g00880			MFS
tetur17g00890	tetur17g00890			MFS
tetur17g01270	tetur17g01270			MFS
tetur17g01290	tetur17g01290			MFS
tetur17g01300	tetur17g01300			MFS
tetur17g03580	tetur17g03580			MFS
tetur17g03650	tetur17g03650			MFS
tetur184g00020	tetur184g00020			MFS
tetur18g01050	tetur18g01050			MFS
tetur18g03340	tetur18g03340			MFS
tetur18g03550	tetur18g03550			MFS
tetur18g03687	tetur18g03687	OCT2		MFS
tetur192g00020	tetur192g00020			MFS
tetur19g00960	tetur19g00960			MFS
tetur19g01060	tetur19g01060			MFS
tetur19g01070	tetur19g01070			MFS
tetur19g02710	tetur19g02710			MFS
tetur19g03280	tetur19g03280			MFS
tetur19g03320	tetur19g03320			MFS
tetur20g01190	tetur20g01190			MFS
tetur20g03210	tetur20g03210			MFS
tetur21g00030	tetur21g00030			MFS
tetur21g00050	tetur21g00050			MFS
tetur21g00080	tetur21g00080			MFS
tetur21g00410	tetur21g00410			MFS
tetur21g00420	tetur21g00420			MFS
tetur21g00500	tetur21g00500			MFS
tetur21g02790	tetur21g02790			MFS
tetur22g02590	tetur22g02590			MFS
tetur23g00320	tetur23g00320			MFS
tetur24g01510	tetur24g01510			MFS
tetur24g01520	tetur24g01520			MFS
tetur24g01860	tetur24g01860			MFS
tetur24g01970	tetur24g01970			MFS
tetur24g02160	tetur24g02160			MFS
tetur24g02320	tetur24g02320			MFS
tetur25g01490	tetur25g01490			MFS
tetur27g00780	tetur27g00780			MFS
tetur27g01690	tetur27g01690			MFS
tetur29g00070	tetur29g00070			MFS
tetur29g00580	tetur29g00580			MFS
tetur29g00790	tetur29g00790			MFS
tetur29g00920	tetur29g00920			MFS
tetur30g01230	tetur30g01230			MFS
tetur30g01490	tetur30g01490			MFS
tetur30g01630	tetur30g01630			MFS
tetur30g02070	tetur30g02070			MFS
tetur30g02230	tetur30g02230			MFS
tetur32g00260	tetur32g00260			MFS
tetur32g00280	tetur32g00280			MFS
tetur348g00020	tetur348g00020			MFS
tetur35g00690	tetur35g00690			MFS
tetur36g00190	tetur36g00190			MFS
tetur385g00010	tetur385g00010			MFS
tetur39g00230	tetur39g00230			MFS
tetur39g00620	tetur39g00620			MFS
tetur40g00020	tetur40g00020			MFS
tetur40g00030	tetur40g00030			MFS
tetur431g00010	tetur431g00010			MFS
tetur46g00180	tetur46g00180			MFS
tetur494g00020	tetur494g00020			MFS
tetur533g00010	tetur533g00010			MFS
tetur60g00010	tetur60g00010			MFS
tetur623g00010	tetur623g00010			MFS
tetur97g00070	tetur97g00070			MFS
tetur10g03900	tetur10g03900	CYP307A1		P450
tetur07g06410	tetur07g06410	CYP392A1		P450
tetur16g03790	tetur16g03790	CYP392A10		P450
tetur02g14400	tetur02g14400	CYP392A10v2		P450
tetur03g00970	tetur03g00970	CYP392A11		P450
tetur03g00830	tetur03g00830	CYP392A12		P450
tetur08g08050	tetur08g08050	CYP392A13v1		P450
tetur03g00020	tetur03g00020	CYP392A13v2		P450
tetur08g07950	tetur08g07950	CYP392A14		P450
tetur03g09941	tetur03g09941	CYP392A15		P450
tetur06g04520	tetur06g04520	CYP392A16		P450
tetur07g06460	tetur07g06460	CYP392A3		P450
tetur07g06480	tetur07g06480	CYP392A4		P450
tetur11g04390	tetur11g04390	CYP392A5		P450
tetur11g00530	tetur11g00530	CYP392A6		P450
tetur16g03500	tetur16g03500	CYP392A7		P450
tetur02g14020	tetur02g14020	CYP392A8		P450
tetur02g14330	tetur02g14330	CYP392A9v2		P450
tetur20g03200	tetur20g03200	CYP392B1		P450
tetur02g06650	tetur02g06650	CYP392B2		P450
tetur20g00290	tetur20g00290	CYP392B3		P450
tetur03g03950	tetur03g03950	CYP392C1		P450
tetur23g00260	tetur23g00260	CYP392D1		P450
tetur03g04990	tetur03g04990	CYP392D2		P450
tetur03g05000	tetur03g05000	CYP392D3		P450
tetur03g05010	tetur03g05010	CYP392D4		P450
tetur03g05030	tetur03g05030	CYP392D6		P450
tetur03g09961	tetur03g09961	CYP392D7		P450
tetur03g05070	tetur03g05070	CYP392D8		P450
tetur03g05540	tetur03g05540	CYP392E1		P450
tetur27g01030	tetur27g01030	CYP392E10		P450
tetur06g02400	tetur06g02400	CYP392E2		P450
tetur06g02820	tetur06g02820	CYP392E3		P450
tetur27g02598	tetur27g02598	CYP392E4		P450
tetur27g00330	tetur27g00330	CYP392E6		P450
tetur27g00340	tetur27g00340	CYP392E7		P450
tetur27g00350	tetur27g00350	CYP392E8		P450
tetur27g01020	tetur27g01020	CYP392E9		P450
tetur03g01560	tetur03g01560	CYP382A1		P450
tetur14g01340	tetur14g01340	CYP383A1		P450
tetur38g00650	tetur38g00650	CYP384A1		P450
tetur07g05500	tetur07g05500	CYP385A1		P450
tetur05g04000	tetur05g04000	CYP385B1		P450
tetur26g01470	tetur26g01470	CYP385C1		P450
tetur11g05000	tetur11g05000	CYP385C2		P450
tetur11g05540	tetur11g05540	CYP385C3		P450
tetur11g05520	tetur11g05520	CYP385C4		P450
tetur11g06070	tetur11g06070	CYP386A1		P450
tetur08g06170	tetur08g06170	CYP387A1		P450
tetur01g06120	tetur01g06120	CYP387A2		P450
tetur03g05190	tetur03g05190	CYP388A1		P450
tetur25g02050	tetur25g02050	CYP389A1		P450
tetur25g02060	tetur25g02060	CYP389B1		P450
tetur34g00510	tetur34g00510	CYP389C1		P450
tetur05g06580	tetur05g06580	CYP389C10		P450
tetur05g06570	tetur05g06570	CYP389C11		P450
tetur05g06560	tetur05g06560	CYP389C12		P450
tetur05g02950	tetur05g02950	CYP389C2		P450
tetur05g02960	tetur05g02960	CYP389C3		P450
tetur05g02970	tetur05g02970	CYP389C4		P450
tetur05g08390	tetur05g08390	CYP389C5		P450
tetur05g06630	tetur05g06630	CYP389C6		P450
tetur05g06620	tetur05g06620	CYP389C7		P450
tetur05g06610	tetur05g06610	CYP389C8		P450
tetur05g06600	tetur05g06600	CYP389C9		P450
tetur03g00910	tetur03g00910	CYP390A1		P450
tetur07g08209	tetur07g08209	CYP390B1		P450
tetur36g00920	tetur36g00920	CYP391A1		P450
tetur01g04440	tetur01g04440	CYP406A1		P450
tetur20g00830	tetur20g00830	CYP407A1		P450
tetur01g02230	tetur01g02230	TuGSTd01		GST
tetur01g02470	tetur01g02470	TuGSTd02		GST
tetur02g07760	tetur02g07760	MFS_arthro10032		MFS
tetur03g04420	tetur03g04420	MFS_arthro10032		MFS
tetur03g02670	tetur03g02670	MFS_arthro10032		MFS
tetur03g04390	tetur03g04390	MFS_arthro10032		MFS
tetur03g02770	tetur03g02770	MFS_arthro10032		MFS
tetur03g04360	tetur03g04360	MFS_arthro10032		MFS
tetur03g05040	tetur03g05040	CYP-fragment		P450
tetur21g01400	tetur21g01400	UGT201A7p		UGT
tetur184g00030	tetur184g00030	UGT201A8		UGT
tetur04g07710	tetur04g07710	UGT201B4p		UGT
tetur06g02410	tetur06g02410	UGT201F2		UGT
tetur22g00360	tetur22g00360	UGT202A6		UGT
tetur30g02050	tetur30g02050	UGT202A13p		UGT
tetur139g00010	tetur139g00010	UGT202A14p		UGT

## Sheet: Table S6
Table S6. List of genes covered by QTL2 (Chr. 1; 28.5Mb ±500kb) of BSAbifenthrin. Corresponding differential expression per pairwise comparison and in the comparison between bifenthrin resistant and susceptible strains are formatted depending on log2FC: log2|FC| ≥ 1 differentially expressed genes are in black font and 0<log2|FC|<1 are in grey font. The color scale varies from blue (smallest log2F…
							Log2FC							SnpEff/SnpSift
TeturID	Chromosome	Strand	Start	End	Gene description	Detox family	MR-VL vs El Juan	MR-VL vs IT3	ES1 vs El Juan	ES1 vs IT3	ROS-IT vs UK4	ROS-IT vs RO1	Resistant vs susceptible	High	Moderate
tetur35g01110	chromosome_1	+	28018935	28022857	Zinc finger; CCCH-type			-0.451288							Yes (1)
tetur35g01120	chromosome_1	-	28023137	28023878	RNA-binding protein PNO1		0.927056
tetur35g01130	chromosome_1	+	28023982	28025069	Replication factor C subunit 5
tetur35g01140	chromosome_1	-	28027867	28029276	RNA-binding protein PNO1
tetur35g01150	chromosome_1	+	28029399	28030486	Replication factor C subunit 5
tetur35g01160	chromosome_1	+	28031454	28031912	Hypothetical protein
tetur35g01170	chromosome_1	+	28032416	28035931	Lipoprotein lipase		-5.14336		-5.4295			5.21372
tetur35g01645	chromosome_1	-	28032975	28033599	K Homology domain, type 1
tetur35g01180	chromosome_1	-	28036722	28037177	RNA-binding protein PNO1
tetur35g01190	chromosome_1	+	28037410	28038376	Replication factor C subunit 5		-4.08654		-5.09403		5.07754	5.35047
tetur35g01200	chromosome_1	+	28039207	28045340	Armadillo-type fold wdb				-0.195649	-0.193851
tetur35g01210	chromosome_1	-	28047488	28048349	Serine protease homologue SPH20		5.74113	5.68589					2.49046		Yes (2)
tetur35g01630	chromosome_1	-	28049527	28050405	Peptidase S1A, chymotrypsin-type SPH17		-4.20286		-4.489			5.29635			Yes (2)
tetur35g01220	chromosome_1	-	28050731	28051711	Serine protease homologue; pseudogene SPHp3									Yes (1)	Yes (1)
tetur35g01640	chromosome_1	+	28052933	28054259	Peptidase S1A, chymotrypsin-type SPH48							-2.19882
tetur35g01240	chromosome_1	+	28054466	28055480	Serine protease homologue SPH19
tetur35g01250	chromosome_1	+	28056230	28057795	Serine protease homologue; partial SPH31partial
tetur35g01260	chromosome_1	-	28067338	28068224	Serine protease homologue SPH2
tetur35g01644	chromosome_1	+	28070985	28071058	n/a
tetur35g01270	chromosome_1	-	28071697	28073262	Serine protease homologue SPH31
tetur35g01280	chromosome_1	-	28073942	28074956	Serine protease homologue SPH19_2
tetur35g01290	chromosome_1	-	28075954	28076921	Serine protease homologue SPH18		-2.25021	4.43766	-2.72429	3.96357					Yes (1)
tetur35g01300	chromosome_1	+	28077900	28078529	Protein phosphatase 2A, regulatory B subunit, B56
tetur35g01310	chromosome_1	-	28078622	28079597	Serine protease homologue SPH49
tetur35g01610	chromosome_1	-	28079833	28080744	Peptidase S1, PA clan SPH46									Yes (4)	Yes (13)
tetur35g91797	chromosome_1	+	28080842	28081166	Hypothetical protein
tetur35g01320	chromosome_1	+	28081466	28083296	serine/threonine-protein phosphatase 2A 56 kDa regulatory subunit beta isoform
tetur35g01540	chromosome_1	-	28083439	28084357	Serine proteases, trypsin family, histidine active site SP44			3.79647				3.08333			Yes (2)
tetur35g01330	chromosome_1	-	28084438	28084851	n/a
tetur35g01340	chromosome_1	-	28084957	28086918	Ran GTPase activating protein 1			0.8869		0.857119	0.228579	0.830131	0.387183		Yes (1)
tetur35g01350	chromosome_1	+	28087749	28089572	ADF-H/Gelsolin-like domain		0.321609		0.452326
tetur35g01360	chromosome_1	+	28090167	28095374	ABC-transporter; class D; TuABCD-02	ABC	-0.217846		-0.35235	-0.179342
tetur35g01370	chromosome_1	-	28101856	28118641	G-protein coupled neuropeptide receptor. MS-R2
tetur35g01380	chromosome_1	+	28121771	28124709	Serine protease SP66
tetur35g01646	chromosome_1	-	28124814	28126049	n/a
tetur35g01390	chromosome_1	-	28124814	28126049	Hypothetical protein
tetur35g01400	chromosome_1	-	28126961	28127970	NADH dehydrogenase		0.567129	0.338756	0.330422				0.280615
tetur35g01410	chromosome_1	-	28133850	28135060	Hypothetical protein
tetur35g01420	chromosome_1	-	28136227	28136953	Hypothetical protein
tetur35g01430	chromosome_1	-	28137324	28138343	Hypothetical protein		-1.54452	-1.67964
tetur35g01440	chromosome_1	-	28139787	28142470	Hypothetical protein		-1.53527	-1.20457				-1.10549			Yes (5)
tetur35g01460	chromosome_1	+	28146200	28153211	Glycoside hydrolase/deacetylase, beta/alpha-barrel		-1.29345	-0.702897	-0.968974					Yes (2)	Yes (1)
tetur35g01470	chromosome_1	-	28153472	28157746	l
tetur35g01480	chromosome_1	-	28159204	28161564	Aspartyl-tRNA synthetase			0.174694							Yes (1)
tetur35g01490	chromosome_1	-	28162047	28176978	NUDIX hydrolase					0.52719					Yes (1)
tetur35g01500	chromosome_1	-	28198443	28199161	Hypothetical protein									Yes (1)
tetur35g01510	chromosome_1	-	28199757	28200409	Hypothetical protein
tetur35g01520	chromosome_1	-	28200959	28201553	Hypothetical protein						1.04497				Yes (3)
tetur34g01180	chromosome_1	-	28329390	28331047	Toll-like receptor Tl-2							0.350749
tetur34g91800	chromosome_1	+	28331364	28331603	Hypothetical protein
tetur34g01170	chromosome_1	+	28333527	28333789	Hypothetical protein		4.86501							Yes (1)	Yes (1)
tetur34g01160	chromosome_1	+	28334606	28335323	Hypothetical protein		6.4777	2.43894		-4.27418
tetur34g01150	chromosome_1	+	28336291	28339379	Hypothetical protein		5.26728			-3.90025
tetur34g01140	chromosome_1	+	28341064	28341399	Hypothetical protein		3.06695			-5.09472
tetur34g01130	chromosome_1	-	28352081	28358095	Quaking protein			-0.253494	-0.184554	-0.354591			-0.158158
tetur34g01120	chromosome_1	+	28358494	28358561	Hypothetical protein
tetur34g01110	chromosome_1	+	28359676	28360405	Hypothetical protein		-1.00142								Yes (1)
tetur34g01100	chromosome_1	-	28361777	28373474	RmlC-like jelly roll fold				-1.08052
tetur34g01070	chromosome_1	+	28390690	28391006	Hypothetical protein		-1.17843			0.813616
tetur34g01060	chromosome_1	-	28392132	28393889	PREDICTED: similar to cAMP-dependent protein kinase type II regulatory chain
tetur34g01050	chromosome_1	+	28403378	28405580	ATP-dependent RNA helicase DDX18							0.196705
tetur34g01040	chromosome_1	-	28406199	28407716	Ribosome biogenesis protein WDR12
tetur34g01030	chromosome_1	-	28408440	28408923	Zinc finger; PHD-finger
tetur34g01020	chromosome_1	-	28411224	28411562	Hypothetical protein
tetur34g01010	chromosome_1	-	28412215	28413711	Zinc finger; PHD-finger
tetur34g01000	chromosome_1	-	28413910	28414478	Mago nashi mago				0.538783	0.466636
tetur34g00990	chromosome_1	+	28414599	28416773	Etoposide-induced 2.4		0.278443		-0.350303	-0.406679		0.665598
tetur34g00980	chromosome_1	-	28418795	28422865	PREDICTED: similar to acyl-CoA synthetase long-chain family member 4		0.239124				0.276945				Yes (1)
tetur34g00970	chromosome_1	+	28425084	28459993	Voltage-gated sodium channel VGSC				-1.47969						Yes (7)
tetur34g00960	chromosome_1	-	28460741	28461330	Hypothetical protein		-1.45635
tetur34g00950	chromosome_1	+	28461505	28461738	Hypothetical protein			1.08308
tetur34g00940	chromosome_1	+	28465921	28466098	Hypothetical protein						1.91979
tetur34g00930	chromosome_1	+	28466319	28467805	Elongation of very long chain fatty acids protein 1				0.2662	0.409004
tetur34g00920	chromosome_1	-	28469400	28469578	Hypothetical protein
tetur34g00910	chromosome_1	-	28473997	28476656	TEA/ATTS domain sd		-0.349026		-0.692343	-0.49954
tetur34g00900	chromosome_1	-	28478803	28482003	DNA polymerase I			-0.489578		-0.505114				Yes (2)	Yes (5)
tetur34g00890	chromosome_1	-	28484660	28488308	TFIIH basal transcription factor complex helicase XPB subunit
tetur34g00880	chromosome_1	-	28489229	28489865	DNA polymerase theta					0.416593				Yes (1)
tetur34g00870	chromosome_1	+	28489959	28490183	Hypothetical protein
tetur34g00860	chromosome_1	-	28491815	28492120	DNA polymerase theta							0.536864
tetur34g00850	chromosome_1	+	28493121	28494073	Hypothetical protein			1.13257	0.34491	1.38104
tetur34g00840	chromosome_1	+	28494440	28495110	GINS complex subunit 1					0.270375
tetur34g00830	chromosome_1	-	28495923	28515100	Integrin; alpha V		-0.583299	-0.57451	-0.88839	-0.879601	1.00391	0.737778			Yes (1)
tetur34g01201	chromosome_1	+	28504831	28504905	snR56
tetur34g00790	chromosome_1	+	28516699	28543942	BTB/Kelch-associated										Yes (3)
tetur34g00810	chromosome_1	-	28526720	28526904	Hypothetical protein
tetur34g00800	chromosome_1	-	28526950	28527160	Hypothetical protein										Yes (1)
tetur34g91801	chromosome_1	+	28544172	28544366	Hypothetical protein										Yes (1)
tetur34g00770	chromosome_1	+	28544913	28545255	Hypothetical protein
tetur34g00760	chromosome_1	+	28546464	28547657	Serine protease SP65
tetur34g00750	chromosome_1	-	28547715	28550992	HR96-like nuclear receptor a HR96-like a	NR96like		0.580867	-0.50282
tetur34g00740	chromosome_1	+	28552324	28553358	cAMP-dependent protein kinase catalytic subunit; putative		-1.675		-1.79348				-0.724708		Yes (1)
tetur34g00730	chromosome_1	+	28553909	28554287	Hypothetical protein		0.323819		0.445881
tetur34g00720	chromosome_1	-	28554493	28557664	Hypothetical protein			0.231647		0.375022	-0.287526	-0.556766			Yes (1)
tetur34g00710	chromosome_1	+	28557744	28559500	Hypothetical protein			0.721042	-0.603246						Yes (1)
tetur34g91802	chromosome_1	+	28560350	28560511	Hypothetical protein									Yes (1)
tetur34g00700	chromosome_1	-	28560747	28564278	AMP-binding			0.200677	-0.340786	-0.19142		0.1371			Yes (1)
tetur34g00690	chromosome_1	-	28567127	28567360	Hypothetical protein		-0.714628		-0.610096					Yes (1)	Yes (1)
tetur34g00660	chromosome_1	-	28572299	28621436	GPCR, family 2-like										Yes (1)
tetur34g00600	chromosome_1	-	28622189	28645957	Galactose-binding domain-like							1.81062			Yes (3)
tetur34g00620	chromosome_1	-	28635875	28636135	Hypothetical protein
tetur34g00610	chromosome_1	-	28637530	28637887	GM10762
tetur34g00590	chromosome_1	+	28648260	28649608	Insulin-like growth factor-binding protein; IGFBP		-0.678229			0.565409		0.675888			Yes (1)
tetur34g00580	chromosome_1	-	28649556	28652142	Glutathione synthetase			0.192257		0.198607	0.420465	0.322154
tetur34g00570	chromosome_1	-	28653251	28664541	Serine/threonine-protein kinase LATS1			-0.699437		-0.723386
tetur34g00560	chromosome_1	-	28666476	28668704	Solute carrier family 25		0.540718	0.343475	0.296933		0.340699	-0.680968			Yes (1)
tetur34g00550	chromosome_1	+	28672756	28675691	Domain of unknown function DUF2236		0.387741	0.50751	0.218285	0.338054	0.310865	0.211737
tetur34g00540	chromosome_1	-	28677495	28679190	Ulp1 protease; putative		2.7609	2.98787	-0.857654	-0.63068	0.518883	0.531692	1.75827		Yes (2)
tetur34g00530	chromosome_1	-	28679770	28683210	Striatin				-0.177844	-0.159054
tetur34g00520	chromosome_1	+	28683725	28690744	Nuclear receptor co-repressor 1										Yes (3)
tetur34g00510	chromosome_1	+	28692687	28694978	Cytochrome P450 - CYP389C1 CYP389C1	P450	1.5067	1.12845	0.5558		0.714845		0.789997
tetur34g00500	chromosome_1	+	28697626	28700152	Coronin			0.318726	-0.448768	-0.278415				Yes (1)
tetur34g00490	chromosome_1	-	28700687	28703058	DJ-1 family protein
tetur34g00480	chromosome_1	+	28703037	28703900	Hypothetical protein
tetur34g00470	chromosome_1	-	28703917	28705676	Hypothetical protein		-1.84726	-0.855795		0.996871	0.402495	-0.481563
tetur34g00460	chromosome_1	+	28707108	28710861	PPPDE putative peptidase domain		-0.22448	0.383091	-0.651287			0.196771
tetur34g00450	chromosome_1	+	28710553	28715347	ENTH/VHS				-0.285308
tetur34g00440	chromosome_1	-	28733551	28733832	Hypothetical protein
tetur34g91805	chromosome_1	+	28750241	28750631	Hypothetical protein
tetur34g00430	chromosome_1	-	28764064	28772215	Hypothetical protein										Yes (1)
tetur34g00420	chromosome_1	-	28792345	28794531	Hypothetical protein									Yes (2)
tetur34g01223	chromosome_1	+	28797261	28798462	7TM chemoreceptor TuGR497
tetur34g00410	chromosome_1	+	28798900	28800118	Chemosensory Receptor; Gustatory receptor family TuGR247										Yes (9)
tetur34g01213	chromosome_1	+	28800802	28801731	Chemosensory Receptor; Gustatory receptor family TuGR496
tetur34g00400	chromosome_1	-	28801998	28803201	Chemosensory Receptor; Gustatory receptor family TuGR246
tetur34g00390	chromosome_1	+	28803990	28805187	Chemosensory Receptor; Gustatory receptor family TuGR218										Yes (3)
tetur34g00380	chromosome_1	-	28805675	28809561	Tetratricopeptide repeat-containing		-0.370558	-0.181258		0.134206	0.176937	0.157078			Yes (1)
tetur34g00370	chromosome_1	-	28809600	28812377	Brefeldin A-inhibited guanine nucleotide-exchange protein 3		1.71942	0.529058		-1.31729	-1.25031	-0.726563			Yes (4)
tetur34g00360	chromosome_1	+	28813959	28816582	Leucine-rich repeat domain, L domain-like RNI			-6.11437	2.15597	-1.31535				Yes (1)	Yes (10)
tetur34g00350	chromosome_1	+	28818056	28819993	SANT; DNA-binding
tetur34g00340	chromosome_1	+	28822691	28824575	Leucine-rich repeat domain, L domain-like RNI
tetur34g00330	chromosome_1	+	28825376	28828184	Leucine-rich repeat domain, L domain-like RNI		-4.756	-1.80475		3.11898		0.805367
tetur34g00320	chromosome_1	-	28833310	28833738	Peptidase C54
tetur34g00310	chromosome_1	+	28835812	28838011	Leucine-rich repeat domain, L domain-like RNI			-2.32351		-3.26308					Yes (3)
tetur34g00300	chromosome_1	+	28838710	28840865	Leucine-rich repeat domain, L domain-like RNI		-3.83407	-3.49816		0.952033	1.38412	2.29752
tetur34g00290	chromosome_1	-	28840960	28841610	Peptidase C54										Yes (2)
tetur34g00270	chromosome_1	+	28842198	28845173	Leucine-rich repeat domain, L domain-like RNI
tetur34g00260	chromosome_1	-	28845528	28845701	Hypothetical protein
tetur34g00250	chromosome_1	+	28848601	28850769	Leucine-rich repeat domain, L domain-like RNI										Yes (1)
tetur34g00240	chromosome_1	+	28851219	28853390	Leucine-rich repeat domain, L domain-like RNI		2.39793			-2.2079	0.879332	2.07431			Yes (2)
tetur34g00230	chromosome_1	+	28855406	28856001	Leucine-rich repeat domain, L domain-like RNI		3.48374	-2.04065		-3.73355		1.5302
tetur34g00220	chromosome_1	+	28856462	28858733	Leucine-rich repeat domain, L domain-like RNI			-1.1543		-1.60324	1.50582	1.11007			Yes (1)
tetur34g00210	chromosome_1	+	28859562	28861895	Leucine-rich repeat domain, L domain-like RNI				-1.71366	-1.6871	-0.994683	1.31457
tetur34g91806	chromosome_1	-	28863004	28863338	Hypothetical protein
tetur34g00200	chromosome_1	+	28863793	28865284	Leucine-rich repeat domain, L domain-like RNI
tetur34g91807	chromosome_1	-	28865671	28865971	Hypothetical protein
tetur34g01243	chromosome_1	+	28866029	28868123	Leucine-rich repeat domain, L domain-like		3.29338	3.94352
tetur34g91808	chromosome_1	-	28868894	28869091	Hypothetical protein						-2.6207
tetur34g00180	chromosome_1	+	28869615	28871987	Leucine-rich repeat domain, L domain-like RNI		-4.45227
tetur34g00170	chromosome_1	+	28873141	28875352	Leucine-rich repeat domain, L domain-like RNI				5.71841	4.95284	1.53502	1.14901
tetur34g00160	chromosome_1	+	28875996	28878007	Leucine-rich repeat domain, L domain-like RNI		-0.927754	5.4079		6.81036	0.96016	2.68458
tetur34g00150	chromosome_1	-	28878939	28881239	Peptidase C54		-0.302997	-0.55367		-0.458358		0.895846
tetur34g00140	chromosome_1	-	28882527	28883369	PREDICTED: hypothetical protein			-1.95727	1.85892			-1.59575
tetur34g00130	chromosome_1	-	28883921	28888900	PREDICTED: brefeldin A-inhibited guanine nucleotide-exchange protein 3		-0.659098		-0.705758			0.694602			Yes (6)
tetur34g01253	chromosome_1	-	28889930	28892112	Leucine-rich repeat domain, L domain-like					3.10279	1.09055	1.15375
tetur34g01263	chromosome_1	-	28893008	28895237	Leucine-rich repeat domain, L domain-like		-1.42611	-1.78513						Yes (2)	Yes (5)
tetur34g00090	chromosome_1	-	28897067	28899684	Leucine-rich repeat domain, L domain-like RNI		2.38232	-2.16535		-3.44875	-2.21837	-4.45894	-1.83415
tetur34g91809	chromosome_1	-	28900645	28901090	Hypothetical protein										Yes (3)
tetur34g00080	chromosome_1	-	28901757	28905626	Amidase		1.14942	0.566777
tetur34g91810	chromosome_1	-	28907138	28907305	Hypothetical protein		3.66469
tetur34g00060	chromosome_1	+	28907885	28908253	Conserved hypothetical protein
tetur34g00050	chromosome_1	-	28916046	28916381	Hypothetical protein
tetur34g00040	chromosome_1	+	28930222	28931605	Hypothetical protein IscW_ISCW020576		-1.42652	-1.65438			1.37586	0.672699
tetur34g00030	chromosome_1	+	28957593	28958599	Hypothetical protein
tetur07g07990	chromosome_1	+	28978283	28979989	SANT; DNA-binding
tetur07g07980	chromosome_1	+	28981856	28982200	Leucine-rich repeat domain, L domain-like RNI			1.19637		1.78908
tetur07g07970	chromosome_1	+	28982542	28984572	Leucine-rich repeat domain, L domain-like RNI			-0.872162		-1.16731			-0.606851		Yes (1)
tetur07g07960	chromosome_1	+	28985028	28989662	Leucine-rich repeat domain, L domain-like RNI		3.9467	0.437215	0.712436	-2.79705	-0.836854	1.31758			Yes (4)
tetur07g07950	chromosome_1	+	28989931	28992384	Leucine-rich repeat domain, L domain-like			-2.38154		-3.65643	-1.52345	-2.78674	-2.39878		Yes (2)
tetur07g07940	chromosome_1	+	28993034	28995335	Leucine-rich repeat domain, L domain-like										Yes (2)
tetur07g07930	chromosome_1	+	28996611	28998103	Leucine-rich repeat domain, L domain-like RNI		-3.01211	-2.49356			3.95423				Yes (4)
tetur07g07920	chromosome_1	+	28998852	29000945	Leucine-rich repeat domain, L domain-like RNI		-4.65954			4.04174		-4.02672
tetur07g07910	chromosome_1	+	29001772	29005121	Leucine-rich repeat domain, L domain-like RNI
tetur07g07900	chromosome_1	+	29011038	29013049	Leucine-rich repeat domain, L domain-like RNI		-2.44836					-2.02561
tetur07g07890	chromosome_1	+	29013767	29015972	Leucine-rich repeat domain, L domain-like RNI			5.80778		6.25007	-3.38459	-3.5239
tetur07g07880	chromosome_1	+	29016625	29019288	Leucine-rich repeat domain, L domain-like RNI							-3.24583

## Sheet: Table S7
Table S7. Information of selected populations used for differential expression analysis.
	MR-VL	El Juan	ES1	IT3	ROS-IT	UK4	RO1
Type	Red	Red	Red	Red	Green	Green	Green
Host plant	Bean	Tomato	Strawberry	Citrus	Rose	Strawberry	Rose
Location	Belgium	Spain	Spain	Italy	Italy	United Kingdom	Romania
LC50 (95% CI) bifenthrin (mg L-1)	3400 (2700 - 4600)	2.9 (2.0 - 3.9)	6300 (4200 - 22000)	1.35 (0.62 - 2.1)	3500 (2100 - 7200)	5.5 (4.0 - 7.0)	2.4 (1.7 - 3.0)
LC50 (95% CI) etofenprox (mg L-1)	220 (170 - 270)	23 (17 - 30)	190 (120 - 240)	23 (20 - 26)	93 (20 - 150)	21 (18 - 24)	10.3 (8.3 - 12)

## Sheet: Table S8.1
Table S8. Significantly over/underexpressed genes (log2|FC| ≥ 1, p adj ≤ 0.05) in pairwise comparisons between bifenthrin resistant populations (ROS-IT, ES1, MR-VL) and bifenthrin susceptible populations (UK4, RO1, IT3 and El Juan) of T. urticae. Red T. urticae strains are underlined.
ROS-IT vs UK4
T.urticae gene ID	log2FC	Description	P.Value	adj.P.Val
tetur32g00960	11.0761	Hypothetical protein	3.03751e-28	1.82381e-26
tetur26g02903	10.8031	Leucine-rich repeat domain, L domain-like	7.32833e-26	4.09614e-24
tetur11g00810	9.28007	Hypothetical protein	2.25725e-19	8.52485e-18
tetur23g02450	9.12748	n/a	1.31687e-18	4.68557e-17
tetur08g06030	9.06091	Legumain TuLeg-16	1.67454e-249	2.57393e-245
tetur07g02630	9.02231	Leucine-rich repeat domain, L domain-like RNI	8.7255e-18	2.92838e-16
tetur03g00950	8.71996	Hypothetical protein	1.78759e-08	2.49112e-07
tetur08g05990	8.48855	Rhodopsin-like receptor	4.83476e-16	1.43189e-14
tetur01g00610	8.31808	Hypothetical protein	8.82781e-16	2.5363e-14
tetur28g01330	8.2874	Wannes-Thomas Secreted Protein 1 WTSP1a	2.59393e-88	1.24598e-85
tetur10g05590	8.08001	HNTX-XIV-3.2 precursor	4.39735e-32	2.99078e-30
tetur55g00040	8.05777	Wannes-Thomas Secreted Protein 1 WTSP1b	1.20659e-36	1.00796e-34
tetur11g90924	8.01658	hypothetical protein	1.31113e-14	3.46277e-13
tetur97g00020	7.93674	chaperone protein DnaJ	2.36893e-13	5.6984e-12
tetur09g04540	7.89861	Cathepsin L TuPap-58	5.53842e-76	1.8918e-73
tetur13g00610	7.83424	Hypothetical protein	2.12806e-13	5.16753e-12
tetur140g00020	7.8296	Der f 2 allergen	1.03989e-48	1.56707e-46
tetur21g00340	7.71508	Hypothetical protein	2.27635e-11	4.46298e-10
tetur16g03770	7.62097	Cathepsin L TuPap-44	1.3297e-12	3.02797e-11
tetur16g02290	7.43227	Hypothetical protein	1.89707e-12	4.25071e-11
tetur635g00010	7.34838	Hypothetical protein	2.8329e-12	6.19411e-11
tetur03g00980	7.26199	Hypothetical protein	8.99084e-10	1.47333e-08
tetur01g12480	7.22304	Hypothetical protein	4.67358e-11	8.85791e-10
tetur05g02470	7.20809	Leucine-rich repeat domain, L domain-like RNI	6.67082e-11	1.24438e-09
tetur95g00060	7.16245	PREDICTED: similar to ECM 18	2.78591e-72	8.73922e-70
tetur03g08020	7.15625	Cathepsin B-like TuPap-61	2.0909e-08	2.88762e-07
tetur14g01130	7.14989	glucan	1.64898e-11	3.28747e-10
tetur07g07700	7.13398	Hypothetical protein	0.00154395	0.00854315
tetur24g00510	6.96502	Hypothetical protein	9.89241e-16	2.82108e-14
tetur28g01460	6.94758	potential DNA-binding protein C17orf49	2.27049e-11	4.45718e-10
tetur175g00020	6.94712	Hypothetical protein	0.00557612	0.0255243
tetur01g08230	6.882	hormone receptor 96 Dgri	5.28597e-11	9.9694e-10
tetur09g00900	6.86692	Hypothetical protein	5.20857e-11	9.83549e-10
tetur13g01490	6.84485	Hypothetical protein	1.73148e-09	2.74377e-08
tetur02g04810	6.7138	Hypothetical protein	2.32969e-10	4.05545e-09
tetur61g00020	6.70896	Tudor domain	9.74175e-10	1.58792e-08
tetur20g00750	6.6836	Hypothetical protein	5.96546e-10	9.92371e-09
tetur14g00080	6.62793	Hypothetical protein	4.51409e-10	7.59147e-09
tetur01g12490	6.6063	Hypothetical protein	5.01922e-09	7.51551e-08
tetur14g01100	6.57207	GG20998	9.72259e-11	1.7665e-09
tetur15g03970	6.52795	Leucine-rich repeat domain, L domain-like RNI	1.67683e-08	2.34101e-07
tetur14g03560	6.52663	Hypothetical protein	6.68076e-13	1.5654e-11
tetur16g03860	6.48829	Protein of Unknown Function; family G PUFG3	3.76737e-08	5.03113e-07
tetur03g04370	6.3511	GH15585	1.05353e-09	1.70821e-08
tetur07g07710	6.34362	Hypothetical protein	0.000143454	0.00104603
tetur03g04600	6.24095	Hypothetical protein	6.2706e-09	9.28569e-08
tetur07g07730	6.23678	Hypothetical protein	6.57331e-08	8.50492e-07
tetur11g04080	6.22865	Hypothetical protein	4.97295e-32	3.3526e-30
tetur53g00110	6.21982	mitochondrial carrier homolog 2	4.86728e-111	4.67593e-108
tetur21g91210	6.12038	hypothetical protein	2.90706e-06	2.97499e-05
tetur95g00030	6.09163	Hypothetical protein	6.40784e-08	8.3048e-07
tetur208g00010	6.06077	NADH dehydrogenase	2.36505e-08	3.24439e-07
tetur16g03876	6.05706	Protein of Unknown Function; family F PUFF3	1.23848e-07	1.53894e-06
tetur05g92600	6.05552	hypothetical protein	1.87891e-107	1.52004e-104
tetur03g04360	5.8402	Incomplete MFS	4.90124e-22	2.21579e-20
tetur40g00150	5.80077	Hypothetical protein	4.10888e-60	8.89544e-58
tetur01g08130	5.75733	Leucine-rich repeat domain, L domain-like RNI	2.99929e-07	3.51121e-06
tetur41g00030	5.666	Hypothetical protein	1.62386e-07	1.99046e-06
tetur15g02980	5.62089	Hypothetical protein	4.35122e-07	5.02499e-06
tetur07g05790	5.6141	Scramblase	1.31347e-07	1.62424e-06
tetur26g00470	5.55809	Six-bladed beta-propeller; TolB-like	5.26818e-62	1.28535e-59
tetur13g01470	5.53575	Ulp1 protease family, C-terminal catalytic domain	1.66872e-06	1.7641e-05
tetur175g00010	5.50658	Zinc finger, RING/FYVE/PHD-type	0.000239124	0.00166015
tetur21g01380	5.467	Hypothetical protein	1.45102e-06	1.5435e-05
tetur01g13450	5.44189	Hypothetical protein	9.14192e-07	1.00731e-05
tetur07g00490	5.43818	Leucine-rich repeat domain, L domain-like RNI	2.11574e-09	3.32866e-08
tetur283g00010	5.41479	fructose-1;6-bisphosphatase	8.4622e-07	9.41093e-06
tetur10g01730	5.41257	Hypothetical protein	7.07937e-07	7.95446e-06
tetur23g00050	5.4014	Cathepsin L TuPap-29	2.42544e-49	3.72815e-47
tetur80g00010	5.37253	replication protein A 70 kDa DNA-binding subunit	0.00587943	0.0266037
tetur14g04233	5.33987	hypothetical protein	1.45973e-26	8.27951e-25
tetur82g00070	5.31977	Leucine-rich repeat domain, L domain-like RNI	3.50681e-06	3.55328e-05
tetur04g05800	5.29562	PREDICTED: similar to POMGnT1	1.01453e-05	9.50291e-05
tetur09g01190	5.28517	fatty acid ELOngation family member	1.47623e-05	0.000134109
tetur06g04970	5.26856	3-oxoacyl-acyl-carrier-protein reductase	2.52398e-128	3.87961e-125
tetur04g06800	5.26409	enoyl-CoA hydratase	1.82767e-05	0.000162764
tetur10g05570	5.24559	Hypothetical protein	9.33244e-07	1.02684e-05
tetur03g05070	5.23344	Cytochrome P450 - CYP392D8 CYP392D8	5.98415e-61	1.43723e-58
tetur11g00840	5.20849	Hypothetical protein	9.44895e-06	8.90059e-05
tetur645g00010	5.19567	Hypothetical protein	2.91087e-06	2.97691e-05
tetur47g00120	5.18801	Hypothetical protein	6.84862e-47	9.74723e-45
tetur11g00890	5.17042	PREDICTED: similar to limkain b1	2.09738e-06	2.18569e-05
tetur10g05854	5.15916	hypothetical protein	1.06834e-20	4.46234e-19
tetur540g00010	5.14903	puromycin-sensitive aminopeptidase	1.4722e-246	1.13146e-242
tetur11g00880	5.14555	PIN domain-like	2.00179e-14	5.24183e-13
tetur01g16564	5.12499	Small Secreted Protein; Family F SSPF10	2.44101e-07	2.90408e-06
tetur35g01190	5.07754	replication factor C subunit 5	0.00199602	0.0106716
tetur86g00060	5.03678	Calycin-like SSPF6	1.2769e-79	4.67313e-77
tetur15g91266	5.03469	hypothetical protein	2.56981e-05	0.000222288
tetur01g03900	5.0224	Methyltransferase type 11	4.97278e-06	4.89664e-05
tetur63g00050	4.97172	hypothetical phage protein	3.33404e-10	5.72599e-09
tetur496g00020	4.96483	Hypothetical protein	2.35885e-06	2.44655e-05
tetur05g02410	4.95459	Leucine-rich repeat domain, L domain-like RNI	0.00010587	0.000797711
tetur20g00730	4.93585	alpha	5.42284e-06	5.3092e-05
tetur11g00830	4.92637	NYN domain, limkain-b1-type	9.45011e-06	8.90059e-05
tetur05g02480	4.86715	Leucine-rich repeat domain, L domain-like RNI	6.29244e-05	0.000501926
tetur14g03800	4.86648	PREDICTED: similar to PMP1 protein	4.46101e-22	2.02871e-20
tetur14g01110	4.86611	7TM GPCR; rhodopsin-like	0.00282808	0.0144612
tetur01g11990	4.83813	DNA-binding SAP	6.66451e-29	4.11406e-27
tetur03g00600	4.81105	Hypothetical protein	0.000291758	0.00198083
tetur14g03250	4.81038	Hypothetical protein	1.0016e-09	1.62744e-08
tetur11g03410	4.79959	Hypothetical protein	0.000362891	0.00241159
tetur517g00010	4.79265	Hypothetical protein	1.4363e-09	2.29973e-08
tetur01g09920	4.78651	OTU domain-containing protein 5/Otubain-like deubiquitinase 1	5.38296e-06	5.27352e-05
tetur06g91377	4.7768	lipocalin	3.23323e-05	0.000273667
tetur03g07220	4.77241	Apple-like	2.80602e-05	0.000239885
tetur02g14781	4.7676	BTB/Kelch-associated	2.53268e-07	2.99921e-06
tetur07g02640	4.75761	Leucine-rich repeat domain, L domain-like RNI	1.4025e-05	0.000128244
tetur380g00010	4.74938	Nucleotide-binding alpha-beta plait domain	3.81406e-12	8.19943e-11
tetur25g01710	4.73853	thiopurine S-methyltransferase	0.00772368	0.0334425
tetur24g01480	4.72758	Hypothetical protein	9.13097e-06	8.62876e-05
tetur29g01670	4.72077	isoamyl acetate-hydrolyzing esterase 1 homolog	4.7611e-08	6.29802e-07
tetur07g02600	4.70579	Leucine-rich repeat domain, L domain-like RNI	1.2402e-19	4.81393e-18
tetur49g00190	4.69372	Leucine-rich repeat domain, L domain-like RNI	0.00102136	0.00597843
tetur03g91572	4.68088	hypothetical protein	7.08659e-05	0.000558891
tetur01g06680	4.67239	hypothetical protein BRAFLDRAFT_118224	1.61869e-06	1.71592e-05
tetur143g00020	4.66352	Small Secretory Protein; Family F SSPF8	2.48905e-152	5.46561e-149
tetur05g92601	4.64742	hypothetical protein	0.00373773	0.0183028
tetur13g04170	4.64195	GE26306	2.89695e-127	4.04809e-124
tetur63g00030	4.63378	Insect antifreeze protein	3.16284e-12	6.88613e-11
tetur07g04200	4.59849	Chemosensory Receptor; Gustatory receptor family TuGR303	0.00179337	0.00972342
tetur05g02100	4.59682	Leucine-rich repeat domain, L domain-like RNI	2.12461e-07	2.54539e-06
tetur49g00160	4.59652	Leucine-rich repeat domain, L domain-like RNI	0.000243364	0.00168426
tetur09g05770	4.59534	ARID DNA-binding domain	5.77676e-05	0.000465137
tetur278g00020	4.5806	Cytochrome P450 - fragment	2.85372e-10	4.92859e-09
tetur29g00960	4.547	ORF1	0.00142428	0.00797834
tetur08g05850	4.52518	Lipase	3.15997e-09	4.8718e-08
tetur475g00020	4.5162	low-density lipoprotein receptor	1.77089e-07	2.14671e-06
tetur36g91067	4.50769	hypothetical protein	1.01557e-11	2.06212e-10
tetur06g91408	4.49673	hypothetical protein	2.02143e-05	0.000177958
tetur22g02180	4.46648	Lipase/lipooxygenase; PLAT/LH2 PLAT16	1.9361e-23	9.41763e-22
tetur06g05070	4.44769	short-chain dehydrogenase/reductase SDR	0.00894026	0.0379825
tetur07g02380	4.43623	hypothetical small GTP-binding protein Rab40-like RAB40L	6.03702e-05	0.00048356
tetur15g03180	4.41961	Rhodanese-like	9.01305e-10	1.47539e-08
tetur10g01920	4.41939	Hypothetical protein	0.000561726	0.0035532
tetur475g00010	4.4064	Six-bladed beta-propeller, TolB-like	0.00199944	0.0106787
tetur343g00010	4.39777	Six-bladed beta-propeller; TolB-like	2.76171e-05	0.000236887
tetur01g01240	4.36273	50S ribosomal protein L14	0.000116424	0.000867032
tetur15g03260	4.34977	GCN1 general control of amino-acid synthesis 1-like 1	5.332e-05	0.0004341
tetur13g04450	4.33711	short-chain dehydrogenase/reductase SDR	6.4376e-125	8.24602e-122
tetur11g01100	4.32037	Hypothetical protein	7.02341e-08	9.04161e-07
tetur37g00580	4.30372	4-nitrophenylphosphatase	5.40838e-05	0.000439853
tetur24g00760	4.28746	Hypothetical protein	0.00380154	0.0185503
tetur16g03470	4.27131	Serine protease homologue SPH35	9.37074e-94	5.1442e-91
tetur411g00010	4.26363	Leucine-rich repeat domain, L domain-like RNI	1.79031e-07	2.16855e-06
tetur01g02610	4.25497	Immunoglobulin E-set MDL4	5.54275e-69	1.70395e-66
tetur06g04980	4.2504	short-chain dehydrogenase/reductase SDR	1.18463e-62	3.03481e-60
tetur15g00110	4.2229	Hypothetical protein	0.00134319	0.00758493
tetur05g02140	4.21056	Leucine-rich repeat domain, L domain-like RNI	8.56246e-12	1.75251e-10
tetur03g07610	4.1803	Hypothetical protein	1.40097e-06	1.49648e-05
tetur77g00070	4.15577	Deoxyuridine triphosphate nucleotidohydrolase/Deoxycytidine triphosphate deaminase dUTPase	0.0062179	0.0279424
tetur05g02500	4.1517	Leucine-rich repeat domain, L domain-like RNI	0.000379153	0.00250035
tetur02g12500	4.15106	BTB/Kelch-associated	1.37154e-46	1.88232e-44
tetur07g04730	4.1421	Hypothetical protein	0.000368115	0.00243472
tetur16g01140	4.139	Hypothetical protein	8.31628e-59	1.70439e-56
tetur06g04940	4.1179	3-oxoacyl-acyl-carrier-protein reductase	1.3875e-73	4.44317e-71
tetur13g04160	4.11129	Hypothetical protein	0.00258015	0.0133669
tetur05g01300	4.10473	Ankyrin repeat-containing domain	0.000507028	0.0032446
tetur02g14791	4.09875	BTB/Kelch-associated	0.000116905	0.00086977
tetur03g04610	4.08872	Hypothetical protein	2.66185e-16	8.0226e-15
tetur08g00240	4.08855	Nose resistant-to-fluoxetine protein; N-terminal	9.25018e-36	7.44422e-34
tetur06g02370	4.08156	Leucine-rich repeat domain, L domain-like	2.31371e-09	3.61791e-08
tetur33g01620	4.07828	Hypothetical protein	0.000691566	0.00425543
tetur16g03490	4.05255	antigen B membrane protein	7.0289e-93	3.60138e-90
tetur14g00740	4.04854	Hypothetical protein	0.00092509	0.00548383
tetur11g05730	4.04334	PLAT/LH2 domain PLAT11	1.14284e-45	1.43989e-43
tetur466g00030	4.03362	Unknown_Fbox_Gene, truncated RNI	8.4085e-11	1.54417e-09
tetur17g03940	4.02596	calmodulin	0.000146362	0.00106572
tetur06g04960	4.01683	short-chain dehydrogenase/reductase SDR	1.77878e-19	6.76774e-18
tetur01g10110	4.01646	Hypothetical protein	6.29349e-16	1.84261e-14
tetur12g00580	4.00828	Hypothetical protein	5.48064e-17	1.71924e-15
tetur03g00970	4.00387	Cytochrome P450 - CYP392A11 CYP392A11	1.32296e-199	5.0838e-196
tetur13g04130	4.00346	Hypothetical protein	1.17179e-05	0.0001087
tetur28g02150	3.98531	Hypothetical protein	1.18247e-08	1.66445e-07
tetur07g05780	3.97757	Scramblase	4.35603e-12	9.29951e-11
tetur14g00090	3.96315	Hypothetical protein	0.00168779	0.00922843
tetur171g00020	3.9596	Nucleophile aminohydrolases, N-terminal	0.00133372	0.0075342
tetur21g01930	3.95935	deoxyuridine 5'-triphosphate nucleotidohydrolase dUTPase	0.00189234	0.0101739
tetur07g07930	3.95423	Leucine-rich repeat domain, L domain-like RNI	0.000513036	0.00327623
tetur57g00060	3.95274	Hypothetical protein	4.97928e-07	5.71032e-06
tetur19g03360	3.95196	Intradiol ring-cleavage dioxygenase, core	1.57417e-86	6.72125e-84
tetur557g00020	3.95138	methylenetetrahydrofolate dehydrogenase	1.49051e-39	1.43191e-37
tetur21g91211	3.9502	hypothetical protein	0.000414713	0.00269994
tetur06g05090	3.94088	short chain dehydrogenase	2.59568e-60	5.78234e-58
tetur02g14741	3.92473	BTB/Kelch-associated	1.34142e-94	7.93038e-92
tetur19g02300	3.89335	intradiol ring-cleavage dioxygenase	6.4444e-64	1.80103e-61
tetur17g02360	3.887	Hypothetical protein	0.00716219	0.0313736
tetur36g00530	3.85439	palmitoyl-protein thioesterase 1	9.35216e-25	4.92302e-23
tetur31g01490	3.84591	NEDD8-conjugating enzyme Ubc12	1.16594e-24	6.09579e-23
tetur07g05430	3.8419	Serine protease SP12	0.000791886	0.00479405
tetur03g10063	3.83664	Small Secreted Protein; Family B SSPB3	2.81805e-63	7.46833e-61
tetur11g05540	3.83467	Cytochrome P450 - CYP385C3 CYP385C3	2.4438e-58	4.7549e-56
tetur01g15530	3.82813	Hypothetical protein	0.00232593	0.0121812
tetur11g05480	3.82606	Hypothetical protein	1.09565e-06	1.19187e-05
tetur10g05000	3.82449	Hypothetical protein	0.00244276	0.0127323
tetur11g05440	3.81426	Lipase/lipooxygenase; PLAT/LH2 PLAT8	5.46982e-19	2.02107e-17
tetur01g10750	3.81217	Carboxyl/cholinesterase TuCCE04	5.36943e-38	4.77073e-36
tetur04g06120	3.80829	Hypothetical protein	3.63498e-06	3.67587e-05
tetur10g02870	3.80617	Hypothetical protein	5.46589e-16	1.61259e-14
tetur15g91270	3.80362	hypothetical protein	0.00385516	0.0187643
tetur13g00020	3.78953	PREDICTED: similar to Serine/threonine-protein kinase PAK 2	0.00132707	0.00750215
tetur04g06070	3.76586	Hypothetical protein	0.0020775	0.0110496
tetur22g02780	3.76035	Insect antifreeze protein	5.39307e-17	1.69871e-15
tetur01g92419	3.75921	hypothetical protein	0.0015936	0.00879543
tetur25g01320	3.74716	Hypothetical protein	0.00157802	0.00871509
tetur23g01500	3.74101	Hypothetical protein	2.43425e-08	3.32594e-07
tetur08g08090	3.73721	secreted salivary gland peptide; putative	0.00534433	0.0246409
tetur25g00410	3.7253	Hypothetical protein	6.26708e-42	6.59803e-40
tetur06g06640	3.71263	Cystatin TuCPI-18	0.00527414	0.0243669
tetur12g00590	3.69891	C-factor	3.74875e-38	3.35012e-36
tetur07g04690	3.68377	Hypothetical protein	0.0028372	0.0144982
tetur15g00230	3.67071	Hypothetical protein	5.79309e-06	5.66087e-05
tetur468g00020	3.67058	50S ribosomal protein L14	1.62491e-51	2.74467e-49
tetur07g91854	3.65952	hypothetical protein	0.0120155	0.0486156
tetur02g15041	3.65051	BTB/Kelch-associated	1.55171e-33	1.10936e-31
tetur01g09930	3.63385	Serine protease; pseudogen SPp5	0.00242856	0.0126712
tetur24g00770	3.62832	BTB/POZ-like	4.77073e-20	1.9047e-18
tetur03g05650	3.62793	Hypothetical protein	7.62387e-37	6.58351e-35
tetur06g02780	3.62293	Hypothetical protein	0.00305848	0.0154441
tetur25g01100	3.62063	Hypothetical protein	0.00583477	0.0264405
tetur17g02410	3.60923	ADP-ribosylation factor GTPase-activating protein 1	0.00405924	0.0195901
tetur03g00020	3.60533	Cytochrome P450 - CYP392A13v2 CYP392A13v2	1.91442e-85	7.95314e-83
tetur01g12400	3.59606	Hypothetical protein	6.00262e-19	2.20733e-17
tetur05g05060	3.59067	UDP-glycosyltransferase; teturUGT29 UGT	2.68363e-48	3.92858e-46
tetur07g00720	3.58628	Hypothetical protein	0.00356744	0.0175528
tetur14g01180	3.5844	tRNA	0.00341442	0.0169287
tetur21g01370	3.5804	undecaprenyldiphospho-muramoylpentapeptide beta-N-acetylglucosaminyltransferase	8.96839e-18	3.00333e-16
tetur01g91119	3.55394	hypothetical protein	0.00586578	0.0265497
tetur57g00020	3.53878	Hypothetical protein	0.00300814	0.015237
tetur02g11000	3.49896	Hypothetical protein	3.17741e-12	6.90805e-11
tetur03g00830	3.49625	Cytochrome P450 - CYP392A12 CYP392A12	1.64022e-168	5.04237e-165
tetur11g05740	3.4942	Lipase/lipooxygenase; PLAT/LH2 PLAT9	8.78976e-37	7.50597e-35
tetur03g06580	3.48839	Hypothetical protein	3.8112e-06	3.83892e-05
tetur16g02640	3.48663	hypothetical protein	0.00308155	0.0155351
tetur07g00730	3.47884	Leucine-rich repeat domain, L domain-like RNI	3.43897e-08	4.63282e-07
tetur16g04149	3.47309	hypothetical protein	1.0383e-11	2.10272e-10
tetur33g01710	3.47246	Hypothetical protein	0.00121393	0.00695463
tetur10g02890	3.47118	Hypothetical protein	2.8663e-17	9.27536e-16
tetur500g00010	3.4692	Hypothetical protein	3.00393e-05	0.000255525
tetur01g08270	3.4537	Nuclear hormone receptor, ligand-binding domain Dgri	4.4175e-19	1.63618e-17
tetur468g00030	3.42721	SJCHGC06741 protein	4.21295e-44	4.98133e-42
tetur06g02640	3.42288	Leucine−rich repeat domain -L domain−like/F-box domain protein	1.62638e-49	2.52516e-47
tetur04g06140	3.42123	hypothetical protein IscW_ISCW012949	0.00443221	0.0210791
tetur26g02310	3.41954	Hypothetical protein	1.07607e-08	1.52586e-07
tetur08g07790	3.41711	Hypothetical protein	6.19525e-74	2.07016e-71
tetur30g01760	3.37108	sensory box protein/histidinol phosphate phosphatase family protein	8.0652e-24	4.05131e-22
tetur08g07760	3.36721	Hypothetical protein	4.89886e-28	2.92998e-26
tetur02g14911	3.36208	BTB/Kelch-associated	1.12179e-06	1.21859e-05
tetur03g02760	3.35554	Scramblase	5.81034e-21	2.49471e-19
tetur01g09150	3.35533	Basic region leucine zipper bZIP_2	0.00788967	0.0340461
tetur411g00020	3.3553	Leucine-rich repeat domain, L domain-like RNI	0.000147847	0.00107551
tetur31g01990	3.35398	PAN/Apple domain	0.00540553	0.0248842
tetur139g00010	3.35001	UDP-glycosyltransferase; teturUGT79p UGT	4.67148e-07	5.37063e-06
tetur29g00930	3.34619	Carboxyl/cholinesterase TuCCE58	1.07365e-107	9.16834e-105
tetur28g01360	3.34016	Wannes-Thomas Secreted Protein 2 WTSP2	7.72675e-35	5.96823e-33
tetur28g02510	3.33747	Aldehyde dehydrogenase; N-terminal	1.14303e-52	1.9741e-50
tetur02g12340	3.33735	BTB/Kelch-associated	5.13772e-49	7.819e-47
tetur20g02020	3.32627	Hypothetical protein	0.0112685	0.0460415
tetur21g01430	3.32034	Hypothetical protein	1.88297e-60	4.25635e-58
tetur21g01410	3.30764	Hypothetical protein	1.07791e-86	4.8731e-84
tetur19g92443	3.2921	hypothetical protein	0.0098271	0.04098
tetur11g04200	3.26886	laminin subunit gamma-1 precursor	5.40688e-12	1.13537e-10
tetur31g02020	3.26737	Apple-like	7.81615e-46	1.01815e-43
tetur670g00010	3.25618	Protein phosphatase 2C	0.000314596	0.0021237
tetur17g03530	3.24914	Epididymal secretory protein E1 precursor	7.71778e-83	3.0418e-80
tetur437g00010	3.24576	Hypothetical protein	1.01794e-46	1.43549e-44
tetur08g03270	3.23244	Alkaline phosphatase-like, alpha/beta/alpha	2.62258e-12	5.7506e-11
tetur14g00110	3.22598	Hypothetical protein	3.51727e-46	4.66069e-44
tetur23g00880	3.22133	Cathepsin L TuPap-30	1.91882e-13	4.66679e-12
tetur06g01680	3.21957	cuticle protein CPR 24	0.000365567	0.00242413
tetur53g00060	3.21712	Alpha/Beta hydrolase fold	4.77341e-11	9.03596e-10
tetur28g02610	3.19586	Hypothetical protein	1.84965e-15	5.19761e-14
tetur27g01030	3.17931	Cytochrome P450 - CYP392E10 CYP392E10	2.42107e-14	6.30749e-13
tetur55g00120	3.17584	Cathepsin B TuPap-24	1.73665e-143	3.33676e-140
tetur23g00250	3.17138	UNCoordinated family member	2.04699e-08	2.83208e-07
tetur21g01420	3.15236	Hypothetical protein	2.63522e-44	3.16453e-42
tetur01g06600	3.15169	Major facilitator superfamily domain	1.51627e-20	6.2484e-19
tetur09g92906	3.15122	hypothetical protein	9.0936e-23	4.26152e-21
tetur40g00030	3.14705	Major facilitator superfamily; general substrate transporter	2.74191e-29	1.72729e-27
tetur17g02830	3.13671	MAM and LDL-receptor class A domain-containing protein	7.80708e-50	1.22452e-47
tetur03g91586	3.13554	hypothetical protein	0.000408484	0.00266807
tetur128g00030	3.13511	serpin 3 inhibitory serine protease inhibitor	3.09606e-50	4.95724e-48
tetur05g02660	3.10888	PREDICTED: UTP6; small subunit	9.37885e-43	1.03714e-40
tetur57g00140	3.10614	Hypothetical protein	0.00258959	0.013407
tetur02g02600	3.0917	26S protease regulatory subunit 6A	4.37479e-05	0.000361338
tetur26g00440	3.08718	lipophorin receptor	4.93608e-40	4.83265e-38
tetur14g03430	3.04876	Hypothetical protein	1.73755e-43	2.00811e-41
tetur21g01180	3.03786	HMW kininogen	7.93088e-05	0.000616931
tetur04g07730	3.03757	UDP-glycosyltransferase; teturUGT17 UGT	9.68219e-24	4.81634e-22
tetur668g00010	3.01848	selenophosphate synthetase 1	1.05034e-60	2.44618e-58
tetur13g04550	3.01803	Intradiol ring-cleavage dioxygenase, core	2.1802e-38	1.98295e-36
tetur11g00850	3.01631	Hypothetical protein	8.61306e-37	7.39616e-35
tetur06g02410	3.00836	UDP-glycosyltransferase; teturUGT33 UGT	4.7073e-34	3.51243e-32
tetur56g90039	3.00717	hypothetical protein	4.26989e-27	2.48608e-25
tetur17g02850	2.99311	PREDICTED: similar to apical endosomal glycoprotein	2.74277e-19	1.02827e-17
tetur33g01520	2.99142	PAN/Apple domain	7.21473e-11	1.33612e-09
tetur27g00350	2.98939	Cytochrome P450 - CYP392E8 CYP392E8	9.86282e-68	2.97258e-65
tetur27g00220	2.98367	Cytochrome P450 probable pseudogene CYP probable pse	2.68587e-117	2.9489e-114
tetur13g02330	2.96983	V-type proton ATPase subunit d 2	0.000138194	0.00101055
tetur03g01950	2.9665	fatty acyl-CoA elongase; putative	1.56092e-05	0.000141052
tetur06g00540	2.94345	Hypothetical protein	0.00131571	0.00744892
tetur196g00020	2.92448	Cathepsin L-like TuPap-58	7.27541e-09	1.07015e-07
tetur07g02420	2.92363	Leucine-rich repeat domain, L domain-like RNI	5.12819e-29	3.19131e-27
tetur01g11780	2.91533	Hypothetical protein	1.04873e-80	4.02999e-78
tetur55g00170	2.89987	Prolyl 4-hydroxylase; alpha subunit	9.82789e-21	4.1162e-19
tetur04g04840	2.89824	Hypothetical protein	7.58494e-17	2.36968e-15
tetur188g00040	2.88931	Hypothetical protein	3.27977e-107	2.52067e-104
tetur08g00620	2.88896	Hypothetical protein	0.00045896	0.0029682
tetur23g00140	2.88798	Apple-like	0.00556115	0.0254785
tetur21g01400	2.88691	UDP-glycosyltransferase; teturUGT58p UGT	3.25315e-11	6.27405e-10
tetur05g02160	2.88455	Leucine-rich repeat domain, L domain-like	2.13568e-13	5.17784e-12
tetur17g00080	2.87313	Carboxyl/cholinesterase TuCCE44	5.32336e-15	1.44824e-13
tetur08g03250	2.84691	Homolog of one of the two subunits of the insect hormone bursicon. pburs-2	5.82789e-11	1.09378e-09
tetur16g02630	2.83652	Hypothetical protein	7.60375e-20	2.97398e-18
tetur02g06900	2.82381	inositol monophosphatase 3	3.08838e-35	2.43443e-33
tetur02g11020	2.8086	cys-loop ligand-gated ion channel Tu_12344.2	5.70178e-122	6.7417e-119
tetur01g02230	2.79898	Glutathione S-transferase; class delta TuGSTd01	9.03192e-116	9.2553e-113
tetur24g01030	2.79149	apolipoprotein D ApoD99	2.75711e-60	6.05422e-58
tetur11g90923	2.78246	hypothetical protein	0.000460266	0.00297508
tetur03g04990	2.78169	Cytochrome P450 - CYP392D2 CYP392D2	1.42334e-46	1.93612e-44
tetur27g00320	2.78029	Beta-lactamase-like	1.4158e-06	1.50918e-05
tetur01g92374	2.77761	hypothetical protein	7.12439e-11	1.32257e-09
tetur29g00940	2.77513	Carboxyl/cholinesterase TuCCE50	2.2081e-103	1.35763e-100
tetur01g10800	2.76721	Carboxyl/cholinesterase TuCCE06	1.88343e-58	3.75977e-56
tetur03g07440	2.75382	Hypothetical protein	6.8225e-07	7.69396e-06
tetur32g00330	2.75096	Conserved hypothetical protein CHP02464	1.2462e-42	1.36823e-40
tetur06g03020	2.74929	Lipocalin family conserved site	7.23155e-23	3.43075e-21
tetur20g01190	2.74641	UNC93-like protein MFSD11	9.09297e-24	4.53792e-22
tetur11g00780	2.74375	PREDICTED: similar to limkain b1	1.85112e-17	6.06686e-16
tetur03g08160	2.7346	cardioacceleratory peptide receptor	1.37976e-10	2.47761e-09
tetur11g00040	2.72953	magnesium transporter NIPA2	1.07345e-05	0.000100183
tetur14g03750	2.72569	DNA replication licensing factor MCM4	4.65153e-07	5.3517e-06
tetur01g16528	2.72129	n/a	0.000613233	0.00383482
tetur07g05770	2.71963	Scramblase	3.08322e-17	9.95634e-16
tetur09g06789	2.69406	Chemosensory Receptor; Gustatory receptor family TuGR19	3.95397e-05	0.000330071
tetur21g01340	2.69008	hypothetical protein Bbu156a_O16	3.80276e-62	9.58234e-60
tetur17g03950	2.67739	Hypothetical protein	1.64948e-07	2.01704e-06
tetur35g01550	2.67398	Peptidase S1A, chymotrypsin-type SPH33	1.61293e-15	4.54906e-14
tetur28g02600	2.66108	Hypothetical protein	0.000566648	0.00357698
tetur31g01960	2.65627	Hypothetical protein	3.39156e-35	2.65978e-33
tetur23g00860	2.65531	Cathepsin L TuPap-53	1.13643e-18	4.06236e-17
tetur483g00010	2.64698	PREDICTED: Alk-like	0.010654	0.0439726
tetur01g05740	2.64373	Apolipoprotein D precursor ApoD29	4.42267e-14	1.1218e-12
tetur31g02000	2.63638	Small Secreted Protein; family A SSPA6	2.65508e-40	2.61611e-38
tetur128g00020	2.63101	Protease inhibitor I4; serpin	3.00377e-09	4.64396e-08
tetur01g15540	2.62775	Hypothetical protein	2.40372e-15	6.6934e-14
tetur10g02120	2.62748	Hypothetical protein	0.000673207	0.00415577
tetur01g16584	2.60469	Lipocalin, ApoD type	7.03942e-05	0.000555742
tetur06g03070	2.60045	Calycin-like ApoDR5	1.17503e-08	1.6555e-07
tetur05g00430	2.59685	PREDICTED: similar to ubiquitin specific protease 34	0.00081404	0.00490498
tetur12g00570	2.59444	C-signal	6.72453e-36	5.46893e-34
tetur20g01380	2.59436	Hypothetical protein	9.2126e-12	1.88057e-10
tetur47g00090	2.59404	Cytochrome P450 - CYP392A9 CYP392A9	3.81987e-41	3.88842e-39
tetur11g01090	2.59303	PREDICTED: similar to limkain b1	0.00240826	0.0125781
tetur03g01050	2.58987	Hypothetical protein	0.00693917	0.0305797
tetur47g00150	2.57249	CYP fragment	4.24068e-05	0.000351204
tetur05g00090	2.56838	UDP-glycosyltransferase; teturUGT23 UGT	8.28276e-35	6.36571e-33
tetur09g00490	2.56562	Domain of unknown function DUF3421 DDM9-10	6.74708e-17	2.11221e-15
tetur24g00800	2.56005	BTB/POZ-like	1.09477e-06	1.19177e-05
tetur06g01100	2.55985	Hypothetical protein	7.57081e-10	1.24594e-08
tetur32g01960	2.55968	Carbonyl reductase [NADPH] 1 CBR1b	3.35755e-31	2.20551e-29
tetur26g00430	2.55559	Six-bladed beta-propeller; TolB-like	8.76267e-33	6.15027e-31
tetur05g05050	2.54991	UDP-glycosyltransferase; teturUGT28 UGT	3.46523e-18	1.19426e-16
tetur17g92129	2.54987	hypothetical protein	0.000378931	0.00250035
tetur02g14711	2.54748	BTB/Kelch-associated	4.48133e-05	0.000369343
tetur11g06470	2.54161	Chemosensory Receptor; Gustatory receptor family TuGR543	0.00018643	0.0013279
tetur16g03410	2.52195	Apolipoprotein D precursor ApoD11	6.37285e-11	1.19064e-09
tetur05g03220	2.51704	Homeobox, conserved site iro	3.44117e-16	1.03309e-14
tetur29g00220	2.51696	Glutathione S-transferase; class delta TuGSTd14	8.10217e-36	6.55466e-34
tetur31g00970	2.51553	NF-kappa-B-activating protein/UPF0396 synMuvL2	2.56815e-31	1.70433e-29
tetur24g00440	2.50507	unnamed protein product	1.87318e-12	4.2033e-11
tetur14g00850	2.50331	NUDIX hydrolase	3.16331e-14	8.15826e-13
tetur23g01820	2.48923	Tetratricopeptide repeat	4.84791e-34	3.59986e-32
tetur07g04960	2.47659	Phosphatidic acid phosphatase type 2/haloperoxidase	3.10422e-11	5.99435e-10
tetur10g92067	2.47139	hypothetical protein	8.16208e-12	1.67502e-10
tetur02g08040	2.46871	spectrin; alpha; non-erythrocytic 1	5.41167e-11	1.01815e-09
tetur03g91543	2.46746	hypothetical protein	2.14866e-21	9.43631e-20
tetur01g08280	2.4669	Nuclear hormone receptor, ligand-binding domain	1.47781e-42	1.59967e-40
tetur05g02400	2.46099	Leucine-rich repeat domain, L domain-like RNI	7.45258e-14	1.87485e-12
tetur14g04180	2.45515	n/a	4.78187e-09	7.17795e-08
tetur631g00010	2.44346	selectin P	1.13225e-07	1.4138e-06
tetur01g16520	2.43846	Secreted low complexity protein; putative SLCP4	1.13367e-46	1.58415e-44
tetur89g00020	2.43389	Hypothetical protein	2.74668e-93	1.45583e-90
tetur01g03110	2.41918	Tetratricopeptide repeat	5.83877e-12	1.21774e-10
tetur23g00240	2.4153	UNCoordinated family member	0.000194297	0.00137438
tetur20g02040	2.39411	PREDICTED: hypothetical protein	2.0285e-09	3.19468e-08
tetur60g00060	2.39266	Hypothetical protein	4.45447e-05	0.000367721
tetur21g01510	2.39257	GTP1/OBG	1.07329e-35	8.59245e-34
tetur04g09270	2.39115	Hypothetical protein	2.55499e-05	0.000221255
tetur28g01420	2.38296	Cathepsin B-like TuPap-22	5.43969e-51	8.9907e-49
tetur21g01170	2.37978	dimethylaniline monooxygenase	4.91483e-08	6.4902e-07
tetur06g02350	2.35992	Diacylglycerol/phorbol-ester binding	1.94491e-23	9.43066e-22
tetur02g09200	2.35597	Hypothetical protein	5.45031e-29	3.37809e-27
tetur136g00020	2.35318	patched sphingolipid transporter	4.74798e-10	7.95002e-09
tetur27g00340	2.3488	Cytochrome P450 - CYP392E7 CYP392E7	6.89925e-104	5.04992e-101
tetur08g06950	2.33446	Nuclear hormone receptor; ligand-binding	7.52437e-58	1.42787e-55
tetur09g01000	2.33202	Hypothetical protein	1.22419e-48	1.82689e-46
tetur01g13310	2.32904	Small Secreted Protein; family A SSPA3	2.48152e-05	0.000215135
tetur08g08251	2.32799	n/a	2.96415e-10	5.10212e-09
tetur02g08720	2.32765	PREDICTED: RNA-dependent RNA polymerase Family family member	2.73331e-18	9.48389e-17
tetur13g00080	2.32652	PREDICTED: congenital dyserythropoietic anemia; type I	1.07162e-13	2.64822e-12
tetur05g06440	2.32096	Tudor domain	2.07702e-45	2.5956e-43
tetur361g00010	2.32046	Hypothetical protein	7.17811e-19	2.63329e-17
tetur13g04746	2.31078	Cystatin domain	1.35293e-20	5.6205e-19
tetur15g00090	2.3024	Hypothetical protein	8.19262e-09	1.19025e-07
tetur06g02950	2.30239	phosphoglucomutase	3.24436e-47	4.66066e-45
tetur11g90918	2.3001	hypothetical protein	0.000459008	0.0029682
tetur05g92645	2.2896	hypothetical protein	0.00204208	0.01088
tetur05g09325	2.28768	UDP-glucuronosyl/UDP-glucosyltransferase UGT	8.94925e-16	2.5664e-14
tetur01g00490	2.28604	intradiol ring-cleavage dioxygenase	1.47485e-43	1.71742e-41
tetur21g02440	2.27921	sodium iodide symporter	5.72658e-05	0.00046255
tetur27g02598	2.27555	Cytochrome P450, E-class, group I CYP392E4	1.27292e-59	2.68028e-57
tetur16g03800	2.26826	Legumain TuLeg-2	9.96642e-45	1.21582e-42
tetur16g03810	2.25765	NAD(P):short chain dehydrogenase/reductase family 16C Sdr16c5	1.37213e-18	4.87091e-17
tetur33g01630	2.24678	Hypothetical protein	1.87975e-30	1.22431e-28
tetur22g00360	2.23744	UDP-glycosyltransferase; teturUGT63 UGT	4.86633e-06	4.7949e-05
tetur02g02930	2.23654	Hypothetical protein	8.13636e-08	1.04047e-06
tetur05g00390	2.22896	hypothetical protein	7.35298e-19	2.69102e-17
tetur05g05020	2.22847	UDP-glycosyltransferase; teturUGT26 UGT	7.48303e-25	3.95263e-23
tetur01g05730	2.22476	Apolipoprotein D precursor ApoD28	1.09521e-25	5.99089e-24
tetur13g04410	2.22187	Chemosensory Receptor; Gustatory receptor family TuGR252	0.0111704	0.0457013
tetur16g00850	2.22108	Carboxypeptidase-like, regulatory domain	3.21709e-05	0.000272451
tetur04g03910	2.21534	Small secreted protein; Family G SSPG2	2.58378e-19	9.73414e-18
tetur03g06400	2.21525	Hypothetical protein	0.00130406	0.00739109
tetur24g00830	2.21458	BTB/POZ-like	6.40667e-35	4.97358e-33
tetur04g09489	2.21264	Small Secreted Protein; Family F SSPF4	2.12274e-21	9.34918e-20
tetur04g06050	2.21254	HCaRG	4.85921e-10	8.1274e-09
tetur97g00060	2.20311	DnaJ	0.0114025	0.0465147
tetur03g05500	2.19993	agrin	3.94459e-16	1.18192e-14
tetur03g09040	2.19656	Acyl-CoA N-acyltransferase NAT10	4.08865e-44	4.87184e-42
tetur77g00010	2.18712	Anoctamin	2.53199e-28	1.53225e-26
tetur25g00640	2.17195	Hypothetical protein	1.03531e-07	1.29908e-06
tetur24g00860	2.16794	kelch-like 18	6.07294e-27	3.50929e-25
tetur05g08910	2.1649	Hypothetical protein	0.00303108	0.015336
tetur18g00510	2.15955	Hypothetical protein	0.000704314	0.00432521
tetur02g12360	2.15951	BTB/Kelch-associated	2.16894e-16	6.58869e-15
tetur11g05550	2.15916	PREDICTED: similar to ENSANGP00000027535	4.89702e-08	6.47224e-07
tetur31g01950	2.15911	mismatch repair protein pms1 homologue; putative	5.97175e-59	1.24043e-56
tetur05g00160	2.15879	hypothetical protein GrBNV_gp28	3.47066e-29	2.1686e-27
tetur26g02801	2.14979	Glutathione S-transferase, C-terminal TuGSTd09	1.27699e-29	8.17857e-28
tetur30g01110	2.14545	Hypothetical protein	1.15867e-13	2.85416e-12
tetur02g15051	2.14457	BTB/Kelch-associated	1.33408e-24	6.92773e-23
tetur22g00460	2.14422	UDP-glycosyltransferase; teturUGT67 UGT	4.64812e-06	4.60349e-05
tetur09g00550	2.14375	Domain of unknown function DUF3421 DDM9-6	1.33005e-42	1.44995e-40
tetur06g91385	2.14018	hypothetical protein	3.11197e-12	6.78497e-11
tetur540g00020	2.13646	puromycin-sensitive aminopeptidase	1.16698e-36	9.80198e-35
tetur17g02780	2.13569	Hypothetical protein	0.000231911	0.00161226
tetur04g06770	2.13127	Carboxyl/cholinesterase TuCCE25	8.0958e-16	2.33911e-14
tetur57g00050	2.12778	Hypothetical protein	0.00337312	0.0167685
tetur24g00520	2.12606	WD40 repeat, conserved site	1.23587e-36	1.02684e-34
tetur01g12910	2.12283	CDK5 and ABL1 enzyme substrate 1/2	4.07692e-15	1.11506e-13
tetur02g05340	2.11612	lipase 1 precursor	1.15839e-14	3.07524e-13
tetur04g09150	2.11296	Hypothetical protein	3.68805e-05	0.000309269
tetur01g01630	2.09707	muscular protein 20	1.27353e-11	2.55889e-10
tetur25g00560	2.09549	Hypothetical protein	0.00785014	0.0339136
tetur01g00890	2.09408	Mesoderm induction early response protein MIER1	2.04398e-25	1.10627e-23
tetur03g09961	2.09059	Cytochrome P450, conserved site CYP392D7	3.70054e-15	1.01937e-13
tetur21g00410	2.0831	sodium-dependent glucose transporter 1	2.33231e-17	7.61145e-16
tetur70g00020	2.08301	Hypothetical protein	0.00121548	0.00695833
tetur03g07950	2.07979	Cathepsin B TuPap-14	6.88871e-21	2.94129e-19
tetur05g05030	2.07962	UDP-glycosyltransferase; teturUGT27 UGT	4.0464e-08	5.38971e-07
tetur08g07930	2.07307	Cytochrome P450 pseudogene CYP392A14P	1.87437e-63	5.05454e-61
tetur120g00040	2.07111	Leucine-rich repeat domain, L domain-like RNI	6.04705e-11	1.13215e-09
tetur16g03330	2.07059	Serine protease homologue SPH5	5.8339e-12	1.21774e-10
tetur11g00920	2.07017	Limkain b1 LKAP29	2.40875e-13	5.78515e-12
tetur25g01180	2.06408	conserved hypothetical protein	2.30913e-06	2.39821e-05
tetur02g02950	2.06284	Hypothetical protein	2.56761e-05	0.000222223
tetur01g05690	2.05821	UDP-glycosyltransferase; teturUGT02 UGT	3.48549e-21	1.51343e-19
tetur04g08760	2.05807	scavenger receptor activity Scv4	1.66098e-42	1.78538e-40
tetur06g00450	2.05788	intradiol ring-cleavage dioxygenase	0.000213446	0.00149744
tetur01g03720	2.05786	Hypothetical protein	2.0296e-06	2.1208e-05
tetur26g91094	2.05684	hypothetical protein	0.00153256	0.00850124
tetur263g00010	2.05562	PREDICTED: similar to inositol 1;3;4-triphosphate 5/6 kinase	1.38087e-28	8.45631e-27
tetur18g02430	2.04751	cuticle protein CPR 13	0.0037825	0.0184926
tetur19g03000	2.04243	cuticle protein CPR 7	0.0102954	0.0427126
tetur02g90629	2.04068	hypothetical protein	8.94212e-28	5.30693e-26
tetur01g92379	2.03566	hypothetical protein	1.02309e-09	1.66061e-08
tetur09g00020	2.03273	pyruvate kinase	2.27414e-09	3.56329e-08
tetur21g01460	2.03222	Six-bladed beta-propeller; TolB-like	7.78958e-65	2.21729e-62
tetur08g04830	2.02567	Alkaline phosphatase-like, alpha/beta/alpha	8.78108e-22	3.9351e-20
tetur02g09830	2.02182	UDP-glycosyltransferase; teturUGT10 UGT	1.15846e-36	9.78391e-35
tetur07g00800	2.02034	Leucine-rich repeat domain, L domain-like RNI	0.000375957	0.00248338
tetur08g00190	2.01666	UDP-glycosyltransferase; teturUGT40 UGT	4.3046e-20	1.72307e-18
tetur651g00010	2.00047	ribosomal protein S12	5.30477e-25	2.83123e-23
tetur03g91563	1.99994	hypothetical protein	0.000892703	0.0053185
tetur11g05770	1.99811	Carboxyl/cholinesterase TuCCE35	6.95403e-18	2.34924e-16
tetur03g00800	1.99571	Cytochrome P450 - probable pseudogene CYP-pseudogene	1.76283e-18	6.18642e-17
tetur08g02470	1.99544	Hypothetical protein	0.00306371	0.0154553
tetur33g00400	1.99538	Telomere-binding beta subunit	0.000427395	0.00277897
tetur41g00510	1.99234	Serine protease SP59	0.0115051	0.0468463
tetur28g01030	1.99047	Fibroin	8.22468e-20	3.20867e-18
tetur22g00380	1.98985	UDP-glycosyltransferase; teturUGT64 UGT	9.59999e-07	1.05208e-05
tetur49g00210	1.98686	Leucine-rich repeat domain, L domain-like	0.000398803	0.00261407
tetur467g00010	1.98621	multidrug resistance-associated protein 1	3.00614e-09	4.64396e-08
tetur21g01350	1.98306	Eukaryotic rRNA processing	1.89506e-50	3.09883e-48
tetur33g01430	1.97977	PAN/Apple domain TPAN-53	2.75968e-27	1.61289e-25
tetur01g13460	1.97873	Cystatin domain	9.23008e-39	8.59852e-37
tetur02g06180	1.97486	cysteine-rich hydrophobic domain 2	0.00556499	0.0254885
tetur03g09050	1.9624	mitochondrial chaperone BCS1	0.000199913	0.00141087
tetur10g01090	1.95928	Hypothetical protein	3.20275e-14	8.24614e-13
tetur23g00090	1.95894	macrolide glycosyltransferase	6.37652e-07	7.21218e-06
tetur09g03650	1.95753	Cystatin TuCPI-5	2.60067e-19	9.77381e-18
tetur05g01550	1.95714	Hypothetical protein	9.62908e-05	0.000732716
tetur08g05010	1.95528	Cathepsin B TuPap-11	5.68926e-22	2.5645e-20
tetur03g01220	1.95134	solute carrier family 40	3.7668e-06	3.79669e-05
tetur06g04580	1.95117	Hypothetical protein	6.35662e-09	9.404e-08
tetur23g01740	1.95102	Hypothetical protein	5.51127e-08	7.22814e-07
tetur09g01980	1.95075	ABC-transporter; class G TuABCG-14	9.05314e-46	1.16938e-43
tetur17g00610	1.94985	PHYH	3.75269e-58	7.21033e-56
tetur04g07630	1.94294	UDP-glycosyltransferase; teturUGT16 UGT	4.95359e-12	1.05023e-10
tetur21g01360	1.94173	Bromo adjacent homology (BAH) domain PB1	9.11961e-09	1.31252e-07
tetur22g02560	1.94155	NADH-quinone oxidoreductase; 51 kDa subunit 51 kDa subunit c	1.53209e-77	5.4767e-75
tetur12g03340	1.93468	ABC-transporter; class H TuABCH-09	9.89466e-24	4.90615e-22
tetur30g01920	1.93382	Hypothetical protein	1.75257e-31	1.17125e-29
tetur02g13900	1.93093	Hypothetical protein	9.4539e-12	1.92471e-10
tetur05g00200	1.92974	Hypothetical protein	1.01176e-62	2.63589e-60
tetur614g00010	1.92466	Hypothetical protein	3.47336e-10	5.92553e-09
tetur11g05560	1.92366	Hypothetical protein	1.48847e-10	2.65112e-09
tetur34g00940	1.91979	Hypothetical protein	0.004904	0.0229187
tetur01g06610	1.91369	Legumain TuLeg-17	5.87131e-27	3.40558e-25
tetur03g10143	1.91306	Fibroin	0.0019872	0.0106281
tetur657g00010	1.90984	lambda-crystallin homolog	9.96342e-09	1.42331e-07
tetur04g00770	1.90876	Small Secreted Protein; Family F SSPF1	5.52998e-16	1.62838e-14
tetur02g07770	1.89958	Glycoside hydrolase; subgroup; catalytic core	9.94964e-09	1.42266e-07
tetur01g08140	1.89604	Leucine-rich repeat domain, L domain-like RNI	0.00707942	0.0310894
tetur01g02510	1.89518	Glutathione S-transferase; class delta TuGSTd05	7.94651e-43	8.91575e-41
tetur07g07170	1.89084	Calponin-homology	0.000185031	0.00131916
tetur35g00190	1.88414	Carboxyl/cholinesterase; incomplete CCEincTu14	1.49401e-13	3.65094e-12
tetur01g01510	1.87823	Apolipoprotein D precursor; putative	2.24508e-20	9.10532e-19
tetur254g00010	1.87484	phosphotyrosyl phosphatase activator	6.97476e-16	2.02664e-14
tetur123g00050	1.87349	Cathepsin L TuPap-56	1.727e-19	6.61988e-18
tetur30g01720	1.87278	Hypothetical protein	5.94764e-08	7.75413e-07
tetur01g13090	1.87261	Leucine-rich repeat domain, L domain-like RNI	3.90936e-09	5.95548e-08
tetur02g13860	1.87235	Hypothetical protein	0.000128813	0.00094963
tetur17g03540	1.87116	Hypothetical protein	0.000100696	0.000762085
tetur21g91209	1.87112	hypothetical protein	4.74653e-14	1.20196e-12
tetur87g00050	1.87066	Nuclear hormone receptor, ligand-binding domain	5.55068e-05	0.000449997
tetur184g00040	1.86964	PREDICTED: UDP glucuronosyltransferase 2B10 isoform 1	5.27347e-09	7.87741e-08
tetur08g02680	1.86536	phosphoribosylformylglycinamidine synthase	1.99372e-09	3.14313e-08
tetur23g00080	1.86383	Hypothetical protein	0.00729184	0.0318508
tetur10g05580	1.86262	sidestep protein; putative	1.81304e-38	1.67881e-36
tetur22g00510	1.85481	UDP-glycosyltransferase; teturUGT69 UGT	2.74057e-07	3.22306e-06
tetur179g00010	1.85136	Hypothetical protein	8.08745e-27	4.63851e-25
tetur03g04350	1.85009	ABC-transporter; class G TuABCG-06	6.70161e-08	8.65634e-07
tetur02g15061	1.84667	BTB/Kelch-associated	1.55508e-12	3.51e-11
tetur02g03760	1.84615	lipase 1 precursor	9.90554e-25	5.19652e-23
tetur02g08730	1.84509	Smg-6 homolog; nonsense mediated mRNA decay factor	1.07873e-06	1.17514e-05
tetur507g00010	1.83996	aldo/keto reductase	8.4848e-40	8.20251e-38
tetur05g07750	1.83152	autophagy-related protein 101	1.70705e-54	3.12371e-52
tetur668g00020	1.82773	selenophosphate synthetase 2	4.14151e-22	1.88899e-20
tetur13g03400	1.82731	PREDICTED: similar to adenylate cyclase	9.65614e-10	1.57563e-08
tetur01g01620	1.82603	Alkaline-phosphatase-like; core domain	0.00449764	0.0213111
tetur05g00070	1.82551	UDP-glycosyltransferase; teturUGT21 UGT	8.59285e-29	5.28323e-27
tetur10g05690	1.82061	Replication fork protection component Swi3	3.37004e-34	2.53926e-32
tetur18g02990	1.81926	Sec39 domain	9.15567e-06	8.64446e-05
tetur18g01260	1.81407	cathepsin A	2.14284e-38	1.96057e-36
tetur04g02440	1.80953	PREDICTED: similar to adenylate cyclase	6.53995e-08	8.46888e-07
tetur05g92637	1.80791	hypothetical protein	7.33768e-06	7.01835e-05
tetur08g06330	1.80623	sialin	0.00138671	0.00779594
tetur33g01700	1.8062	Hypothetical protein	0.0038186	0.0186158
tetur202g00010	1.80502	Hypothetical protein	0.000318695	0.00214774
tetur04g02380	1.80322	TLDc	1.60627e-91	7.9645e-89
tetur31g00830	1.80211	Tu28/Tu_MCL25 member a	2.98425e-08	4.03438e-07
tetur15g00280	1.80084	L-galactose dehydrogenase	8.31799e-53	1.45291e-50
tetur03g04020	1.79905	unnamed protein product	0.000839635	0.00504339
tetur03g05020	1.78542	Cytochrome P450 - CYP392D5p probable pseudogene CYP392D5p	6.95809e-26	3.90339e-24
tetur49g00030	1.77996	Leucine-rich repeat domain, L domain-like RNI	0.000630671	0.00392631
tetur22g00270	1.77935	UDP-glycosyltransferase; teturUGT59 UGT	8.48424e-05	0.000655004
tetur26g02530	1.77659	Hypothetical protein	0.00572491	0.0260502
tetur11g05100	1.77571	adenylate cyclase	3.86009e-06	3.88563e-05
tetur02g02960	1.77542	Hypothetical protein	1.67978e-18	5.922e-17
tetur01g01520	1.77487	Apolipoprotein D precursor; putative	1.25794e-19	4.87049e-18
tetur01g16884	1.77481	Fibroin	0.00818518	0.0350947
tetur32g01090	1.76942	Mitotic checkpoint serine/threonine protein kinase; Bub1	0.00327185	0.016302
tetur07g05050	1.76531	Hypothetical protein	0.0110923	0.0454422
tetur01g91152	1.7632	hypothetical protein	0.00192754	0.0103486
tetur02g07750	1.76248	adenylate cyclase	5.71602e-16	1.67994e-14
tetur06g04550	1.76131	Hypothetical protein	1.77738e-28	1.08413e-26
tetur02g92472	1.758	hypothetical protein	2.55472e-12	5.63395e-11
tetur126g00010	1.75579	Zinc finger, C2H2-like	7.01189e-06	6.72363e-05
tetur71g00050	1.75444	Apple-like	2.00469e-11	3.96068e-10
tetur06g06620	1.75256	Cystatin domain TuCPI-8	6.23229e-35	4.86277e-33
tetur665g00020	1.74908	tolloid-like protein 1 precursor	0.00375006	0.0183515
tetur11g03170	1.74904	Glu & Asp rich protein; possibly of endosymbiont origin WP985	3.4106e-42	3.64058e-40
tetur26g00370	1.74518	Thioredoxin-like fold	3.96261e-05	0.00033049
tetur07g05930	1.7443	intradiol ring-cleavage dioxygenase	1.88065e-08	2.61134e-07
tetur16g03200	1.74301	PREDICTED: similar to adenylate cyclase	6.08501e-08	7.91979e-07
tetur07g02610	1.74171	Leucine-rich repeat domain, L domain-like RNI	2.36665e-28	1.43786e-26
tetur14g02600	1.73583	Hypothetical protein	1.20109e-09	1.93725e-08
tetur13g03870	1.73366	serine/threonine-protein kinase PLK4	0.0122368	0.0493421
tetur29g00610	1.73223	Short-chain dehydrogenase/reductase SDR	8.42416e-14	2.11236e-12
tetur11g05570	1.72895	Hypothetical protein	3.6934e-08	4.94523e-07
tetur06g04520	1.72873	Cytochrome P450 - CYP392A16 CYP392A16	6.06882e-41	6.09698e-39
tetur20g03260	1.72847	Cytochrome P450 - probable pseudogene CYP probable pse	2.95428e-05	0.000251581
tetur27g00330	1.72411	Cytochrome P450 - CYP392E6 CYP392E6	3.53796e-33	2.51769e-31
tetur03g02680	1.71898	PREDICTED: similar to adenylate cyclase	8.89441e-15	2.38181e-13
tetur16g03790	1.71706	Cytochrome P450 - CYP392A10 CYP392A10	4.30034e-10	7.25582e-09
tetur03g06620	1.71595	Hypothetical protein	0.00580331	0.0263135
tetur49g00020	1.71259	Leucine-rich repeat domain, L domain-like RNI	8.76178e-05	0.000673723
tetur05g04920	1.71249	PREDICTED: similar to ileal sodium-dependent bile acid transporter	8.61095e-17	2.66853e-15
tetur07g06440	1.71246	Cytochrome P450 - CYP392A2p probable pseudogene CYP392A2p	0.000771008	0.00468611
tetur28g01130	1.70174	short chain dehydrogenase	3.15162e-20	1.27148e-18
tetur28g00090	1.6952	N-alpha-acetyltransferase 15; NatA auxiliary subunit	1.51832e-36	1.25474e-34
tetur39g00730	1.69385	vitellogenin1	5.85796e-19	2.1593e-17
tetur84g00040	1.69327	Zinc finger; C2H2 type zf-C2H2	0.000158994	0.00114899
tetur12g00120	1.6877	C-factor	6.94158e-05	0.000548299
tetur15g03250	1.68596	mutS protein homolog 4	9.29953e-46	1.19119e-43
tetur06g04900	1.68577	3-oxoacyl-acyl-carrier-protein reductase	9.70319e-18	3.24234e-16
tetur17g00620	1.68569	hypothetical protein	1.06183e-58	2.14756e-56
tetur03g08010	1.68545	Cathepsin B TuPap-26	2.22059e-34	1.68141e-32
tetur16g03690	1.68273	PAN/Apple domain	0.000746806	0.00456065
tetur13g03800	1.67748	FAD-dependent pyridine nucleotide-disulphide oxidoreductase	1.42528e-167	3.65133e-164
tetur19g02570	1.67668	PHYH	2.53562e-21	1.1104e-19
tetur57g90053	1.6725	hypothetical protein	5.54126e-05	0.000449471
tetur01g03940	1.66537	cuticle protein CPR 29	0.001684	0.00921413
tetur02g01830	1.6632	Hypothetical protein	8.65122e-07	9.58054e-06
tetur46g00010	1.66089	Lipase/lipooxygenase; PLAT/LH2 PLAT7	3.81401e-10	6.48508e-09
tetur05g05630	1.65989	Geneb-a protein	1.46656e-10	2.61818e-09
tetur16g01830	1.65967	Cysteinyl-tRNA synthetase; class Ia; C-terminal	8.77326e-09	1.26742e-07
tetur174g00010	1.646	Proteinase inhibitor; propeptide	3.41017e-06	3.4622e-05
tetur01g00510	1.64301	SON DNA-binding protein isoform F	8.50045e-11	1.55919e-09
tetur06g02270	1.64097	Hypothetical protein	6.98262e-07	7.85149e-06
tetur700g00010	1.64079	calcyclin binding protein	9.70279e-35	7.41998e-33
tetur57g00010	1.63047	Hypothetical protein	0.00321863	0.0160733
tetur30g00390	1.62971	UDP-glycosyltransferase; teturUGT71 UGT	1.43215e-10	2.56568e-09
tetur23g00070	1.62908	Hypothetical protein	0.00446472	0.0212074
tetur01g16371	1.62355	Carboxylesterase type B, conserved site TuCCE02	3.76157e-33	2.66448e-31
tetur01g03090	1.62348	hypothetical protein	5.91148e-09	8.77927e-08
tetur07g02990	1.61906	MDL1	2.79002e-05	0.000238916
tetur60g00080	1.61272	UDP-glycosyltransferase; teturUGT78p UGT	3.71242e-05	0.000311143
tetur14g03240	1.6065	Hypothetical protein	1.02077e-06	1.11358e-05
tetur674g00010	1.60589	Insulin-like growth factor-binding protein; IGFBP	9.36192e-22	4.1832e-20
tetur02g08750	1.6009	RNA-directed RNA polymerase 1 RDRP-1	7.31015e-05	0.000573873
tetur21g03160	1.6007	Calycin-like ApoDR10	0.000160327	0.00115699
tetur423g00010	1.59804	DnaJ	1.70742e-09	2.70844e-08
tetur32g01020	1.58723	Conserved hypothetical protein CHP02464	3.62817e-18	1.24762e-16
tetur15g01810	1.58411	partitioning defective 6 homolog beta	7.25071e-24	3.65412e-22
tetur21g02500	1.5819	P-loop containing nucleoside triphosphate hydrolase	1.3802e-23	6.79968e-22
tetur04g07860	1.57997	ABC-transporter; class C TuABCC-14	1.76096e-32	1.21927e-30
tetur09g04620	1.57987	ABC-transporter; class C; TuABCC-26	3.43671e-55	6.36454e-53
tetur14g00070	1.57501	Hypothetical protein	1.0679e-09	1.72968e-08
tetur16g00840	1.56817	Peptidase M14; carboxypeptidase A	0.00402979	0.0194602
tetur30g00100	1.56734	protein kinase	1.45165e-09	2.32188e-08
tetur09g04470	1.5662	Cathepsin L-like TuPap-55	9.64629e-10	1.57563e-08
tetur05g06400	1.56607	Hypothetical protein	0.00162986	0.00896976
tetur31g01980	1.56607	Nucleotide-binding; alpha-beta plait	9.06932e-07	1.00003e-05
tetur02g13520	1.56543	BarH-like homeobox protein BARH2	0.00309936	0.0156147
tetur06g01570	1.56512	Glycoside hydrolase; subgroup; catalytic core	3.67569e-12	7.92412e-11
tetur12g00620	1.56504	C-factor	3.39605e-19	1.26394e-17
tetur08g07040	1.55894	Thyroglobulin type-1	8.10482e-21	3.43193e-19
tetur01g16463	1.55761	Peptidase C1A, papain C-terminal TuPap-18	2.44966e-11	4.79054e-10
tetur09g06715	1.55541	n/a	0.00385252	0.0187574
tetur08g07920	1.55195	Hypothetical protein	1.31674e-09	2.11712e-08
tetur15g01050	1.55059	adenylate cyclase	5.22511e-51	8.72991e-49
tetur22g02120	1.54264	Lipase/lipooxygenase; PLAT/LH2 PLAT2	5.34358e-12	1.12361e-10
tetur05g05710	1.53896	UDP-glycosyltransferase; teturUGT31 UGT	5.80942e-41	5.87478e-39
tetur34g00170	1.53502	Leucine-rich repeat domain, L domain-like RNI	2.92492e-10	5.0459e-09
tetur16g01180	1.53392	Hypothetical protein	4.09003e-17	1.30431e-15
tetur01g00650	1.53301	cytochrome P450 - CYP4CL1 CYP4CL1	4.40743e-10	7.42022e-09
tetur31g00880	1.53126	Invertebrate colouration protein ApoD27	2.7255e-08	3.70412e-07
tetur16g03520	1.53002	Apple-like	0.00242983	0.0126735
tetur12g00140	1.52954	Fibroin	1.06099e-08	1.50587e-07
tetur01g92315	1.52855	hypothetical protein	1.56234e-07	1.91657e-06
tetur09g07520	1.52639	Putative S-adenosyl-L-methionine-dependent methyltransferase MidA	3.73485e-17	1.19352e-15
tetur11g05720	1.52432	Lipase/lipooxygenase; PLAT/LH2 PLAT10	2.21296e-05	0.00019382
tetur147g00020	1.52062	Glycoside hydrolase; subgroup; catalytic core	4.47755e-32	3.03191e-30
tetur22g02610	1.52038	Hypothetical protein	9.60842e-07	1.05208e-05
tetur09g00520	1.51776	Domain of unknown function DUF3421 DDM9-2	1.35235e-22	6.29908e-21
tetur23g00420	1.51528	Hypothetical protein	1.05217e-08	1.49749e-07
tetur02g14330	1.51478	Cytochrome P450 - CYP392A9v2 CYP392A9v2	2.5614e-14	6.6618e-13
tetur30g90546	1.51377	hypothetical protein	0.000296204	0.00201014
tetur32g01610	1.51282	PREDICTED: similar to aquarius	0.002029	0.0108253
tetur05g01100	1.50988	Hypothetical protein	6.99115e-22	3.14213e-20
tetur13g04120	1.50862	exosome complex RNA-binding protein Rrp42	5.08706e-25	2.7245e-23
tetur01g13080	1.50749	Leucine-rich repeat domain, L domain-like RNI	5.16024e-05	0.000421905
tetur34g00220	1.50582	Leucine-rich repeat domain, L domain-like RNI	6.47891e-12	1.34577e-10
tetur21g02980	1.50485	Hypothetical protein	6.85157e-07	7.72107e-06
tetur07g01180	1.50271	Hypothetical protein	0.000548304	0.00347689
tetur07g02250	1.50255	Leucine-rich repeat domain, L domain-like RNI	0.0121689	0.0491197
tetur05g06410	1.50121	putative liporotein	0.00514886	0.0239031
tetur14g02310	1.49532	ABC-transporter; class C TuABCC-32	3.34661e-10	5.74116e-09
tetur06g05060	1.49359	short-chain dehydrogenase/reductase SDR	1.28547e-15	3.63885e-14
tetur06g03490	1.49292	Nerve growth factor-related	1.99255e-07	2.39652e-06
tetur56g00010	1.48462	BTB/Kelch-associated	0.000917498	0.00544302
tetur22g02971	1.4843	Fibroin	0.00500897	0.0233279
tetur12g00700	1.47943	Small Secreted Protein; Family F SSPF21	0.0019393	0.0103973
tetur15g01770	1.47247	Hypothetical protein	0.000280248	0.00190944
tetur18g01440	1.47179	Peptidase M16; core	6.24434e-15	1.68389e-13
tetur08g04460	1.47119	Hypothetical protein	1.31099e-24	6.83091e-23
tetur26g01940	1.47092	Hypothetical protein	3.5436e-32	2.43164e-30
tetur01g12600	1.46928	Hypothetical protein	7.24655e-11	1.33878e-09
tetur01g08510	1.46838	Hypothetical protein	5.68634e-08	7.42607e-07
tetur32g01250	1.46691	UDP-glycosyltransferase; teturUGT75 UGT	1.13354e-41	1.17728e-39
tetur06g02930	1.46358	Peptidase C1A; papain C-terminal TuPap-47	4.194e-11	7.98834e-10
tetur21g00030	1.4624	Major facilitator superfamily domain	9.50153e-38	8.3456e-36
tetur07g05970	1.4597	Short-chain dehydrogenase/reductase SDR	4.35389e-26	2.45141e-24
tetur01g08680	1.45948	Carboxyl/cholinesterase TuCCE01	0.000248468	0.00171341
tetur03g00720	1.45796	Cytochrome P450	0.000166131	0.00119495
tetur21g02390	1.45792	titin	1.58706e-09	2.52794e-08
tetur10g02410	1.45747	lambda-crystallin homolog	7.1245e-39	6.71844e-37
tetur04g00940	1.45688	Immunoglobulin subtype RST	7.26743e-46	9.54766e-44
tetur06g05100	1.45631	3-oxoacyl-acyl-carrier-protein reductase	2.49466e-12	5.51733e-11
tetur05g01320	1.45466	peroxisomal acyl-coenzyme A oxidase 3	6.42902e-34	4.70573e-32
tetur26g01650	1.45254	Hypothetical protein	0.00811341	0.034855
tetur30g01100	1.45167	Plexin-like fold	4.82185e-05	0.000395499
tetur25g00450	1.45121	Hypothetical protein	0.000205734	0.00144663
tetur28g01400	1.43817	Cathepsin B TuPap-6	3.9961e-36	3.26724e-34
tetur30g00750	1.43556	Hypothetical protein	0.000515116	0.00328814
tetur03g06800	1.42839	U6 snRNA-associated Sm-like protein LSm5	0.000110853	0.000831995
tetur10g92043	1.42787	hypothetical protein	0.00419778	0.0201386
tetur04g01370	1.42564	zinc/iron transporter; putative	0.000672504	0.0041531
tetur05g02900	1.42251	Hypothetical protein	0.00975319	0.0407492
tetur36g00370	1.41975	transmembrane protein 145	5.14335e-20	2.04814e-18
tetur259g00010	1.41915	hydrolase/acyltransferase; putative	0.000414066	0.00269687
tetur83g90373	1.41914	hypothetical protein	4.53855e-10	7.62427e-09
tetur01g06480	1.41727	DMRT/protein doublesex/protein male abnormal 3 DM	0.00534467	0.0246409
tetur27g00840	1.41148	Armadillo-type fold	0.00311689	0.0156721
tetur27g00230	1.41091	Cytochrome P450 - CYP392E5p probable pseudogene CYP392E5p	4.62616e-24	2.35459e-22
tetur03g01350	1.40361	Hypothetical protein	2.61722e-14	6.78403e-13
tetur05g06470	1.40263	Zinc finger, DksA/TraR C4-type conserved site	1.92195e-05	0.000170076
tetur06g01580	1.40243	Glycoside hydrolase; subgroup; catalytic core	7.0856e-11	1.31856e-09
tetur07g06450	1.4015	UDP-glycosyltransferase; teturUGT39 UGT	2.15598e-09	3.3885e-08
tetur615g00020	1.39598	PREDICTED: similar to PMP1 protein	2.92029e-05	0.000248823
tetur01g15500	1.39597	Hypothetical protein	3.1225e-05	0.000264732
tetur30g01890	1.39262	PREDICTED: hypothetical protein	0.00592194	0.0267882
tetur67g00010	1.39179	Cytochrome P450	8.30455e-11	1.52873e-09
tetur07g03490	1.39133	similar to 1700019E19Rik protein	0.0117683	0.0477912
tetur21g03190	1.38994	Calycin-like ApoDR8	0.000500644	0.00320775
tetur06g03470	1.38876	Leucine-rich repeat domain, L domain-like RNI	1.89059e-13	4.60544e-12
tetur05g05640	1.38728	Highly Expressed Secreted Protein Family HESP3	3.53793e-08	4.75779e-07
tetur34g00300	1.38412	Leucine-rich repeat domain, L domain-like RNI	0.0112061	0.0458111
tetur30g02260	1.38239	Glycoside hydrolase; subgroup; catalytic core	3.83994e-36	3.15635e-34
tetur01g02280	1.38153	Secreted low-complexity Ser-rich protein	4.58791e-18	1.56019e-16
tetur12g04600	1.37995	Carboxyl/cholinesterase TuCCE37	2.21442e-16	6.70037e-15
tetur04g92780	1.37968	hypothetical protein	6.69893e-10	1.10958e-08
tetur07g07140	1.37953	Hypothetical protein	1.59379e-10	2.82238e-09
tetur34g00040	1.37586	hypothetical protein IscW_ISCW020576	8.05908e-07	8.97653e-06
tetur16g03570	1.37533	antigen B membrane protein	0.00418051	0.0200761
tetur638g00010	1.37031	conserved hypothetical protein	0.00661068	0.0294274
tetur25g02092	1.36965	hypothetical protein	0.00121444	0.006955
tetur04g06160	1.36227	thyrotroph embryonic factor bZIP_2	0.000150062	0.00108956
tetur28g01710	1.36125	3-oxoacyl-acyl-carrier-protein reductase	1.26188e-05	0.000116286
tetur20g00290	1.35542	Cytochrome P450 - CYP392B3 CYP392B3	6.84909e-12	1.41502e-10
tetur03g04930	1.35456	transcription factor protein	0.000894504	0.00532717
tetur01g03490	1.3535	endonuclease-chitinase multifunctional protein ECMP2	7.3664e-06	7.03722e-05
tetur01g17304	1.35079	Leucine-rich repeat domain, L domain-like RNI	4.61572e-07	5.31846e-06
tetur03g05110	1.34854	Cytochrome P450 - CYP392D10p probable pseudogene CYP392D10p	3.37979e-09	5.20548e-08
tetur02g11030	1.34738	proteasome assembly chaperone 2	1.68053e-23	8.20045e-22
tetur55g00130	1.34697	Cathepsin B TuPap-10	2.33656e-14	6.09766e-13
tetur43g90791	1.34363	hypothetical protein	4.451e-09	6.72727e-08
tetur03g07850	1.34267	Hypothetical protein	0.00443212	0.0210791
tetur21g03340	1.34245	Calycin-like	0.000131972	0.000970133
tetur36g00260	1.34213	HR96-like nuclear receptor h HR96-like h	3.16164e-20	1.27219e-18
tetur08g05030	1.34189	Cathepsin B TuPap-13	1.22715e-18	4.37645e-17
tetur11g03600	1.34168	glucose dehydrogenase	0.000588497	0.00369669
tetur06g04920	1.34051	3-oxoacyl-acyl-carrier-protein reductase	0.000189382	0.00134644
tetur04g04460	1.33892	Hypothetical protein	0.00192889	0.0103523
tetur05g07260	1.33776	S-adenosylmethionine-dependent methyltransferase SAMT1	4.77324e-09	7.17199e-08
tetur11g05590	1.33755	Hypothetical protein	1.90445e-06	1.9959e-05
tetur22g01680	1.3323	Secreted Protein of Unknown Function; family A SPUFA3	3.90132e-13	9.22571e-12
tetur11g05760	1.33179	Carboxyl/cholinesterase TuCCE34	4.13077e-09	6.26173e-08
tetur02g06640	1.33168	Cytochrome P450 - CYP probable pseudogene CYP pseudogene	0.0050113	0.0233279
tetur01g14240	1.32858	Immunoglobulin-like fold BEAT-R1	3.90067e-06	3.92133e-05
tetur22g02130	1.32347	Lipase/lipooxygenase; PLAT/LH2 PLAT12	2.08813e-06	2.17752e-05
tetur17g00960	1.30515	ADAM, cysteine-rich	6.68015e-06	6.44978e-05
tetur05g04690	1.30294	UDP-glycosyltransferase; teturUGT25 UGT	1.43795e-23	7.06158e-22
tetur24g01970	1.30084	solute carrier family 22 member 4	2.9144e-05	0.00024846
tetur17g03390	1.29417	Domain of unknown function DUF3421 DDM9-17	2.57856e-13	6.17369e-12
tetur16g03310	1.29198	3-Pan modules Cell Surface Protein; antigen-2 TPAN-4	2.18843e-40	2.17021e-38
tetur16g01160	1.29111	Hypothetical protein	7.64607e-21	3.25562e-19
tetur19g00850	1.29089	Acetyl-cholinesterase TuCCE49	1.38529e-07	1.70894e-06
tetur04g09459	1.29065	Small Secreted Protein; Family F SSPF2	3.21083e-10	5.52055e-09
tetur16g03210	1.28879	Hypothetical protein	2.73648e-08	3.71576e-07
tetur08g02320	1.28715	Hypothetical protein	0.000307665	0.00208515
tetur02g02990	1.28607	Niemann-Pick C1 protein	3.94793e-15	1.08557e-13
tetur09g04920	1.28502	apolipoprotein D precursor ApoD19	0.00427601	0.0204692
tetur623g00010	1.28383	PREDICTED: similar to adenylate cyclase	0.0005375	0.00341683
tetur17g00740	1.28308	Hypothetical protein	7.32136e-13	1.70769e-11
tetur16g03380	1.28269	Serine protease homologue SPH7	0.000411386	0.00268247
tetur171g90421	1.28179	hypothetical protein	4.48018e-11	8.51234e-10
tetur26g01170	1.28081	Hypothetical protein	7.9875e-08	1.02228e-06
tetur02g09600	1.27878	Hypothetical protein	1.02861e-07	1.29173e-06
tetur01g09190	1.26696	Hypothetical protein	1.84403e-09	2.91612e-08
tetur10g02360	1.26642	sialin	1.88532e-05	0.000167124
tetur02g09870	1.26432	Carboxyl/cholinesterase TuCCE17	3.1918e-13	7.60639e-12
tetur09g07580	1.2618	hypothetical protein	0.00268617	0.0138322
tetur19g02880	1.26034	Hypothetical protein	8.15323e-08	1.04117e-06
tetur05g06430	1.25949	Cytidine deaminase-like	0.000364026	0.00241808
tetur10g04780	1.25853	Protease inhibitor I4; serpin	0.000326941	0.00219546
tetur33g01560	1.25832	Hypothetical protein	1.69465e-06	1.78973e-05
tetur30g00110	1.25649	exosome complex exonuclease RRP46	3.38166e-13	8.02152e-12
tetur355g00010	1.25647	Solute carrier family 35 member F3/F4	2.74126e-10	4.74681e-09
tetur09g03670	1.25536	Cystatin TuCPI-4	4.16931e-14	1.06456e-12
tetur21g02400	1.25414	Novel Cell surface protein NCSP2	2.05581e-07	2.46874e-06
tetur06g02940	1.25313	Calycin-like ApoDR7	1.07601e-13	2.65479e-12
tetur03g91623	1.25007	hypothetical protein	1.98363e-07	2.38766e-06
tetur03g02410	1.24954	zinc finger protein zf	4.83459e-25	2.59834e-23
tetur139g00030	1.24913	Hypothetical protein	1.65332e-11	3.29187e-10
tetur07g04580	1.24878	peroxinectin; putative	1.20901e-20	5.03623e-19
tetur11g01500	1.24649	Carboxyl/cholinesterase TuCCE30	3.31278e-13	7.88247e-12
tetur64g00010	1.24382	lipase; putative	0.00995016	0.041437
tetur25g00300	1.24278	homologue of insect Ninjurin A NijA	3.18878e-06	3.24601e-05
tetur06g04880	1.24176	short-chain dehydrogenase/reductase SDR	1.31279e-06	1.40914e-05
tetur03g03930	1.24174	Docking protein 1; Downstream of tyrosine kinase 1 Dok1	0.00180203	0.00976692
tetur95g00050	1.24024	Hypothetical protein	1.17126e-17	3.88842e-16
tetur06g01310	1.23724	Hypothetical protein	0.00068504	0.00422034
tetur33g01670	1.23717	PREDICTED: dedicator of cytokinesis 2	1.65827e-09	2.6332e-08
tetur01g11850	1.22973	Conserved zygote-specific protein homologue LZY1;2	0.00304704	0.0153914
tetur05g02310	1.22914	Leucine-rich repeat domain, L domain-like RNI	0.000126595	0.000934625
tetur33g01570	1.22861	Hypothetical protein	4.22582e-23	2.01724e-21
tetur10g03820	1.22609	Hypothetical protein	0.000739697	0.00452623
tetur06g00890	1.2258	Tetraspanin/Peripherin	1.1894e-08	1.67267e-07
tetur01g12220	1.21515	Cysteine-rich secretory protein, allergen V5/Tpx-1-related SCPL1	2.24171e-12	4.97938e-11
tetur13g02160	1.21292	Hypothetical protein	1.54988e-10	2.75095e-09
tetur25g00650	1.21187	Cathepsin L TuPap-42	3.25651e-19	1.21495e-17
tetur24g00870	1.21137	Galactose oxidase/kelch; beta-propeller	2.05864e-06	2.14823e-05
tetur11g90914	1.20635	hypothetical protein	8.20002e-12	1.68057e-10
tetur66g00070	1.20568	Serine protease SP45	0.0012888	0.00732892
tetur02g01840	1.20509	Hypothetical protein	9.03394e-10	1.47724e-08
tetur05g09110	1.20325	Hypothetical protein	4.32475e-18	1.47429e-16
tetur12g04671	1.20241	Intradiol ring-cleavage dioxygenase, C-terminal	0.000279373	0.00190517
tetur32g00990	1.19975	PREDICTED: similar to Kuzbanian-like CG1964-PA	1.5062e-11	3.01634e-10
tetur08g05470	1.19745	chitinase CH11	7.15567e-07	8.02845e-06
tetur08g03160	1.19439	hypothetical protein BRAFLDRAFT_124906	0.00351774	0.017336
tetur02g05280	1.18897	protein Wnt-5b precursor	0.00388591	0.018902
tetur03g07020	1.18696	Apple-like	3.46138e-11	6.64231e-10
tetur02g05670	1.18695	GI21111	2.44211e-06	2.52609e-05
tetur09g00820	1.18679	hypothetical protein	0.000572146	0.00360872
tetur01g16250	1.18104	Hypothetical protein	0.0118263	0.0479888
tetur07g04410	1.18097	ABC-transporter; class C; TuABCC-22	5.37625e-20	2.13536e-18
tetur11g01110	1.17991	PREDICTED: similar to limkain b1	0.000190922	0.00135613
tetur18g00320	1.17627	Hypothetical protein	2.77525e-05	0.000237784
tetur01g14180	1.17271	Carboxyl/cholinesterase TuCCE12	1.56719e-12	3.53215e-11
tetur04g09479	1.17227	Small Secreted Protein; Family F SSPF3	8.32024e-06	7.90912e-05
tetur46g00080	1.16957	Hypothetical protein	1.91096e-09	3.01884e-08
tetur16g02300	1.16498	UDP-glucuronosyl/UDP-glucosyltransferase UGT	1.51665e-25	8.26684e-24
tetur437g00030	1.16414	Cytochrome P450, conserved site	2.5422e-06	2.61904e-05
tetur10g92068	1.16245	hypothetical protein	0.0001763	0.00126042
tetur07g03850	1.16044	choline/ethanolamine kinase	1.26898e-23	6.27184e-22
tetur03g01980	1.15966	Hypothetical protein	5.37664e-06	5.27069e-05
tetur05g92646	1.15936	hypothetical protein	0.00145355	0.00811569
tetur147g00030	1.1578	Glycoside hydrolase; subgroup; catalytic core	1.44386e-16	4.42102e-15
tetur35g00180	1.1556	Carboxyl/cholinesterase; incomplete CCEincTu13	1.166e-08	1.64428e-07
tetur07g01170	1.15489	Hypothetical protein	0.00214844	0.011364
tetur30g01780	1.15456	Hypothetical protein	1.47914e-10	2.63757e-09
tetur02g01820	1.15173	Hypothetical protein	3.26295e-06	3.31931e-05
tetur03g05030	1.15073	Cytochrome P450 - CYP392D6 CYP392D6	6.86675e-06	6.59268e-05
tetur01g01500	1.15029	Apolipoprotein D precursor; putative	1.84354e-10	3.24593e-09
tetur20g02520	1.14908	Ortholog of Drosophila melanogaster ftz; a developmental patterning gene. ftz	0.00250204	0.0130016
tetur17g03400	1.14887	Domain of unknown function DUF3421 DDM9-16	6.37497e-11	1.19064e-09
tetur49g00080	1.14462	Armadillo-type fold	2.02399e-12	4.52191e-11
tetur08g04870	1.14406	PREDICTED: similar to adenylate cyclase	0.0005407	0.00343434
tetur14g00860	1.14249	UNC93-like protein MFSD11	1.76873e-18	6.19298e-17
tetur02g04820	1.14089	Phospholipase B-like	3.67356e-24	1.87596e-22
tetur11g00740	1.14047	PREDICTED: similar to limkain b1	2.90236e-09	4.49266e-08
tetur27g00830	1.13603	regulator of microtubule dynamics protein 1	0.00520433	0.0240879
tetur10g00010	1.13529	Hypothetical protein	0.000209522	0.00147192
tetur09g04420	1.13385	Cathepsin L TuPap-50	6.41767e-16	1.87536e-14
tetur05g08500	1.13046	Hypothetical protein	6.57139e-42	6.87135e-40
tetur09g92864	1.12996	hypothetical protein	1.19689e-11	2.41435e-10
tetur06g91354	1.12888	hypothetical protein	1.29957e-09	2.0917e-08
tetur11g05580	1.12805	Hypothetical protein	0.00170533	0.00931178
tetur05g09050	1.12741	Aldehyde dehydrogenase; C-terminal	0.00722776	0.0315978
tetur22g02040	1.1246	LY6_UPAR protein TeturLY6_UPAR18	4.38759e-06	4.36233e-05
tetur26g01490	1.12352	Glutathione S-transferase; class delta TuGSTd11	2.89371e-11	5.60898e-10
tetur07g06710	1.12288	PREDICTED: sodium-dependent glucose transporter 1-like; partial	2.06998e-11	4.07919e-10
tetur87g00020	1.12227	Nuclear hormone receptor, ligand-binding domain	1.99248e-08	2.75913e-07
tetur10g01000	1.12204	mitochondrial ribosomal protein S17	6.75571e-09	9.98482e-08
tetur01g12000	1.12167	Hypothetical protein	0.00654027	0.0291816
tetur26g01480	1.1181	PREDICTED: iron/zinc purple acid phosphatase-like protein-like	4.52267e-22	2.05068e-20
tetur05g09545	1.11726	Leucine-rich repeat domain, L domain-like RNI	1.88042e-05	0.000166785
tetur36g00170	1.11684	hypothetical protein	0.0107323	0.044227
tetur17g03500	1.11589	Tetraspanin/Peripherin	8.29647e-11	1.52873e-09
tetur04g03580	1.11522	Hypothetical protein	3.33816e-13	7.93059e-12
tetur01g09810	1.11464	aryl hydrocarbon receptor nuclear translocator	1.11642e-08	1.58016e-07
tetur02g07760	1.11214	adenylate cyclase; putative	3.55619e-06	3.60093e-05
tetur30g01740	1.11195	PREDICTED: hypothetical protein	0.00297446	0.0150942
tetur29g01320	1.11147	Translation initiation factor eIF-2B subunit alpha	0.00154043	0.00853261
tetur03g08800	1.10921	Small secreted protein; family B SSPB2	8.00749e-17	2.48653e-15
tetur03g05100	1.10805	Cytochrome P450, conserved site CYP392Dn	1.42012e-09	2.27857e-08
tetur17g00360	1.10506	Carboxyl/cholinesterase; incomplete CCEincTu08	0.00272862	0.0140273
tetur17g00640	1.10339	protein Red	6.63555e-34	4.83389e-32
tetur30g01270	1.10167	Hypothetical protein	0.00813941	0.0349472
tetur07g05090	1.10086	cuticular protein analogous to peritrophins 1-A CPAP 9	0.00696045	0.0306559
tetur87g00040	1.10071	Hypothetical protein	6.80326e-09	1.00454e-07
tetur05g01030	1.09884	SKP1 component-like SKP1	4.26232e-14	1.0847e-12
tetur01g02480	1.09848	Glutathione S-transferase; class delta TuGSTd03	7.55904e-13	1.76045e-11
tetur21g00130	1.09693	Ves G 1 allergen precursor; putative	2.39669e-06	2.48078e-05
tetur07g02390	1.09557	Leucine-rich repeat domain, L domain-like FBXL1	0.00149325	0.00830415
tetur21g01140	1.09512	Hypothetical protein	0.00306082	0.0154458
tetur21g91231	1.09485	hypothetical protein	2.63136e-43	3.01841e-41
tetur34g01253	1.09055	Leucine-rich repeat domain, L domain-like	0.00394755	0.0191438
tetur233g00020	1.08862	dimethylaniline monooxygenase	7.78525e-05	0.000607447
tetur180g00010	1.0863	Hypothetical protein	3.22441e-08	4.34757e-07
tetur26g01280	1.08383	PREDICTED: similar to Nucleoside diphosphate kinase 6	3.58234e-12	7.73372e-11
tetur17g03550	1.08257	MD-2-related lipid-recognition MDL15	2.1335e-12	4.74588e-11
tetur71g00060	1.08237	antigen B membrane protein	1.50598e-12	3.40418e-11
tetur06g04250	1.08222	Sec1-like protein	2.00322e-05	0.000176759
tetur11g00770	1.0779	PREDICTED: similar to limkain b1	0.000244953	0.00169374
tetur06g02030	1.07736	SLIT-ROBO Rho GTPase activating protein 2	4.13777e-09	6.26617e-08
tetur23g00890	1.0771	Cathepsin L-like TuPap-57	8.15924e-21	3.44549e-19
tetur30g90539	1.07613	hypothetical protein	9.94928e-09	1.42266e-07
tetur30g90537	1.07588	hypothetical protein	0.00221437	0.0116683
tetur23g01710	1.07373	Hypothetical protein	0.00701472	0.0308684
tetur08g00020	1.07247	Hypothetical protein	0.00197161	0.0105628
tetur13g00560	1.07247	MOZART2 family MZT2b	3.62678e-05	0.000304464
tetur101g00010	1.07228	intraflagellar transport protein 81 homolog	0.00972915	0.0406819
tetur77g90074	1.06538	hypothetical protein	0.00188627	0.0101519
tetur01g02500	1.06409	Glutathione S-transferase; class delta TuGSTd04	2.15109e-23	1.03976e-21
tetur05g04970	1.06402	nematoblast-specific protein	4.59145e-10	7.69631e-09
tetur01g16517	1.06389	n/a	2.00626e-07	2.41111e-06
tetur28g01760	1.06332	Legumain TuLeg-5	4.10743e-16	1.22831e-14
tetur16g03680	1.06326	Cathepsin L TuPap-31	8.07757e-05	0.000627389
tetur36g01060	1.0629	UDP-glycosyltransferase; teturUGT77 UGT	9.64008e-16	2.75423e-14
tetur16g02490	1.062	zfpl1; putative	0.00466475	0.0220079
tetur14g02300	1.05973	ABC-transporter; class C TuABCC-31	6.69582e-08	8.65614e-07
tetur14g00660	1.05848	fumarylacetoacetase	8.72649e-43	9.71991e-41
tetur08g01950	1.0581	Ubiquitin-fold modifier-conjugating enzyme 1	1.13349e-10	2.04976e-09
tetur180g00030	1.05498	Hypothetical protein	6.92246e-08	8.9266e-07
tetur02g04000	1.05346	Hypothetical protein	3.52278e-08	4.74157e-07
tetur07g01420	1.05204	Myc-type, basic helix-loop-helix (bHLH) domain paraxis	0.0105133	0.0434642
tetur22g00310	1.05053	UDP-glycosyltransferase; teturUGT60 UGT	1.51635e-07	1.86314e-06
tetur90g00050	1.0505	GK22478	9.18083e-07	1.01088e-05
tetur13g02580	1.0496	GK19605	6.66474e-16	1.94022e-14
tetur06g02510	1.04748	Hypothetical protein	1.26288e-08	1.76953e-07
tetur35g01520	1.04497	Hypothetical protein	0.000279528	0.00190538
tetur09g01640	1.04262	Low-density lipoprotein (LDL) receptor class A repeat SPH1/5LDLa	0.0012941	0.00734547
tetur01g00710	1.04173	conserved hypothetical protein	3.4961e-05	0.000294136
tetur28g01950	1.04138	ABC-transporter; class C TuABCC-38	7.56021e-09	1.10886e-07
tetur26g01450	1.03927	Glutathione S-transferase; class delta TuGSTd07	2.76202e-09	4.28839e-08
tetur21g91220	1.03908	hypothetical protein	9.01486e-08	1.14424e-06
tetur31g02032	1.03733	n/a	0.000388232	0.00255131
tetur30g01770	1.03724	Hypothetical protein	5.68609e-12	1.19075e-10
tetur10g04830	1.03676	geranylgeranyl pyrophosphate synthase	1.03835e-25	5.70014e-24
tetur07g02270	1.03606	Leucine-rich repeat domain, L domain-like RNI	0.000124077	0.000917356
tetur03g00400	1.03471	Hypothetical protein	7.30121e-06	6.99233e-05
tetur30g01630	1.03317	UNC93-like protein MFSD11	4.77919e-06	4.71508e-05
tetur30g01680	1.03248	Hypothetical protein	1.52016e-07	1.86633e-06
tetur01g01210	1.03099	SJCHGC06741 protein	2.40744e-07	2.86637e-06
tetur06g00310	1.03096	sodium-dependent phosphate transporter	6.23092e-12	1.29777e-10
tetur28g01040	1.02945	PREDICTED: similar to TRAF6	2.39047e-06	2.476e-05
tetur07g06390	1.02793	UDP-glycosyltransferase; teturUGT36 UGT	1.74753e-05	0.000156352
tetur171g00040	1.02789	GI21111	5.92539e-15	1.60069e-13
tetur03g00630	1.02771	PREDICTED: similar to solute carrier family 5	7.84332e-28	4.67286e-26
tetur06g04530	1.02748	Hypothetical protein	5.03076e-08	6.62053e-07
tetur01g12830	1.02616	cuticle protein CPR 27	5.93301e-05	0.000476221
tetur02g12620	1.02583	hydroxymethylglutaryl-CoA lyase	2.41179e-15	6.70372e-14
tetur03g08700	1.0253	Phosphatidylinositol transfer protein-like; N-terminal	4.40154e-14	1.11828e-12
tetur02g14731	1.02521	BTB/Kelch-associated	2.36612e-08	3.24439e-07
tetur28g92008	1.02483	hypothetical protein	0.000563377	0.00356072
tetur17g01630	1.02426	Hypothetical protein	1.73626e-19	6.63884e-18
tetur08g91636	1.02406	hypothetical protein	2.94349e-43	3.35144e-41
tetur17g02390	1.02262	Concanavalin A-like lectin/glucanase	7.8998e-19	2.85713e-17
tetur19g00420	1.0225	Ganglioside GM2 activator	1.0061e-18	3.60483e-17
tetur12g00600	1.02182	C-factor	0.00137851	0.00776157
tetur14g03020	1.02089	likely ortholog of Dm grain transcription factor grn	2.04685e-10	3.58746e-09
tetur01g07060	1.02071	UDP-glucuronosyl/UDP-glucosyltransferase UGT	4.58744e-09	6.91988e-08
tetur32g00780	1.01958	Selenophosphate synthetase; Selenide water dikinase SPS2;2	6.33094e-20	2.4952e-18
tetur28g02590	1.01846	PREDICTED: similar to RNA	8.16251e-19	2.93831e-17
tetur18g00370	1.01838	Hypothetical protein	0.00215642	0.0113983
tetur03g03060	1.01325	Hypothetical protein	2.5953e-05	0.000224367
tetur01g10390	1.01239	ABC-transporter; class C; TuABCC-02	5.69804e-13	1.34127e-11
tetur24g02130	1.01136	Leucine-rich repeat domain, L domain-like RNI	0.000670035	0.00413951
tetur08g08040	1.01032	lethal	1.66634e-05	0.000149634
tetur01g15550	1.0101	CUB	0.00212821	0.0112802
tetur08g08070	1.00701	Hypothetical protein	1.56025e-09	2.48782e-08
tetur18g00150	1.00541	MUscle Attachment abnormal family member	1.86387e-11	3.69195e-10
tetur34g00830	1.00391	integrin; alpha V	1.32895e-10	2.39196e-09
tetur02g13050	1.00346	Hypothetical protein	2.56849e-11	5.00384e-10
tetur04g05540	1.00161	ABC-transporter; class C TuABCC-13	2.75244e-06	2.82428e-05
tetur283g00030	1.00035	Insect antifreeze protein	0.00147469	0.00820987
tetur41g00120	1.00014	cys-loop ligand-gated ion channel; possible allelic variant of tetur36g00090 Tu_GluCl6	0.00714841	0.0313311
tetur151g00010	-1.00066	Hypothetical protein	6.7889e-06	6.53835e-05
tetur04g02530	-1.00125	Mitochondrial substrate/solute carrier	1.19247e-13	2.93272e-12
tetur08g02250	-1.00147	Hypothetical protein	4.37254e-08	5.799e-07
tetur01g07120	-1.00265	Hypothetical protein	0.00520005	0.0240753
tetur05g04550	-1.00487	Legumain TuLeg-4	0.00515274	0.0239067
tetur33g01170	-1.00513	tyrosinase	0.000287318	0.00195241
tetur20g02240	-1.00538	low density lipoprotein receptor-related protein LRP1	5.72796e-13	1.34625e-11
tetur04g03360	-1.01147	Chemosensory Receptor; Gustatory receptor family TuGR99	0.000635047	0.00394787
tetur11g00140	-1.01712	Hypothetical protein	0.00665696	0.0295906
tetur04g03720	-1.01727	krueppel-like factor 2 Lklf	0.0056248	0.0256859
tetur02g15535	-1.02459	hypothetical protein	0.00211305	0.0112192
tetur05g03970	-1.02563	CG1950-PA	1.4412e-12	3.26254e-11
tetur09g06600	-1.02722	protein midA homolog; mitochondrial precursor	1.40967e-24	7.29563e-23
tetur15g00270	-1.02854	Beta;beta-carotene 9';10'-oxygenase; CMO-II BCDO2-3	2.30317e-07	2.75503e-06
tetur65g00050	-1.02925	Leucine-rich repeat domain, L domain-like RNI	3.28085e-11	6.31954e-10
tetur01g04870	-1.03184	calreticulin	1.33725e-19	5.16453e-18
tetur36g00040	-1.03517	Inositol-pentakisphosphate 2-kinase	1.71013e-06	1.80291e-05
tetur90g00010	-1.0355	exocyst complex component 1	3.64496e-21	1.57822e-19
tetur13g01320	-1.03631	Hypothetical protein	1.18317e-06	1.27984e-05
tetur30g01250	-1.03699	protein kinase	1.14547e-06	1.24168e-05
tetur07g02220	-1.03789	Leucine-rich repeat domain, L domain-like RNI	1.02412e-05	9.57531e-05
tetur36g00950	-1.03826	cuticular protein analogous to peritrophins 1-A CPAP 2	0.00215514	0.0113955
tetur02g08970	-1.03943	Hypothetical protein	0.000227755	0.00158552
tetur12g00110	-1.03997	AGAP005556-PA	2.03755e-19	7.71409e-18
tetur04g00900	-1.04081	Hypothetical protein	1.41087e-06	1.50496e-05
tetur10g01290	-1.04432	Hypothetical protein	0.000663616	0.00410811
tetur136g00050	-1.04563	Hypothetical protein	0.00223455	0.0117627
tetur18g01470	-1.04761	Hypothetical protein	0.00011842	0.000880113
tetur19g01070	-1.04892	sialin; putative	2.86597e-08	3.88472e-07
tetur07g02650	-1.0508	Leucine-rich repeat domain, L domain-like RNI	5.03137e-06	4.94483e-05
tetur01g16010	-1.0548	Superoxide dismutase; copper/zinc binding	0.0014315	0.0080159
tetur20g90773	-1.05501	hypothetical protein	0.0109539	0.0450075
tetur02g14380	-1.05716	Legumain TuLeg-3	3.69125e-11	7.06577e-10
tetur06g02440	-1.05756	protein kinase C alpha type	7.66716e-13	1.78293e-11
tetur28g00150	-1.05801	Zinc finger, DHHC-type, palmitoyltransferase	2.55624e-29	1.61695e-27
tetur01g00530	-1.05954	Hypothetical protein	4.20007e-12	8.99154e-11
tetur02g06000	-1.05994	Hypothetical protein	6.27054e-08	8.13371e-07
tetur06g05540	-1.06013	Hypothetical protein	3.48035e-10	5.93086e-09
tetur483g00020	-1.06103	Hypothetical protein	0.000537929	0.00341815
tetur01g16020	-1.06212	I-type lysozyme LYSI2	0.000983191	0.00578363
tetur40g00391	-1.06416	Trypsin Inhibitor-like, cysteine rich domain	1.02767e-17	3.42655e-16
tetur23g01700	-1.06437	Oxidoreductase-like, N-terminal	1.34044e-05	0.000123082
tetur01g14660	-1.07006	CBF-like protein	0.000642071	0.00398758
tetur01g07360	-1.07427	F-box WD 40 protein	3.17692e-30	2.06044e-28
tetur18g03320	-1.07579	Hypothetical protein	0.000217066	0.00151798
tetur02g11370	-1.07909	Hypothetical protein	7.80524e-05	0.000608389
tetur10g05520	-1.08777	Hypothetical protein	2.44457e-05	0.000212064
tetur02g04790	-1.09059	Hypothetical protein	0.000323245	0.00217349
tetur20g00960	-1.09083	Hypothetical protein	0.000534708	0.0034005
tetur06g05390	-1.09327	Hypothetical protein	2.59191e-14	6.72976e-13
tetur26g02780	-1.10629	Carboxyl/cholinesterase TuCCE56	1.21899e-26	6.96547e-25
tetur02g02400	-1.10902	beta-mannosidase	1.56976e-19	6.0322e-18
tetur30g00420	-1.11821	mitochondrial intermembrane space import and assembly protein 40	8.75408e-09	1.26584e-07
tetur07g02180	-1.11961	Leucine-rich repeat domain, L domain-like RNI	6.61295e-18	2.23894e-16
tetur18g00990	-1.12026	G-protein coupled receptor. SIFa-R	0.00154904	0.00856793
tetur17g00510	-1.12226	lipase 1 precursor	2.75012e-17	8.93703e-16
tetur05g01540	-1.12256	Methyl-CpG binding protein 2/3, C-terminal domain MECP2	8.02768e-19	2.89656e-17
tetur26g02200	-1.12291	Hypothetical protein	5.23692e-05	0.000427946
tetur18g92083	-1.1261	hypothetical protein	3.57175e-06	3.61431e-05
tetur43g00250	-1.12662	bone morphogenetic protein 1	0.00277435	0.0142196
tetur441g00020	-1.1275	Protein phosphatase 2A; regulatory B subunit; B56	0.000853882	0.00511896
tetur12g91707	-1.13034	hypothetical protein	5.77993e-05	0.000465148
tetur39g00780	-1.13225	vitellogenin1	7.37602e-05	0.000578453
tetur26g01430	-1.13522	Hypothetical protein	2.54163e-06	2.61904e-05
tetur23g01260	-1.13522	P-loop containing nucleoside triphosphate hydrolase HS3ST	2.16653e-16	6.58869e-15
tetur36g91302	-1.13748	hypothetical protein	8.46245e-18	2.85255e-16
tetur10g03130	-1.14094	Hypothetical protein	0.00123112	0.00703215
tetur06g05370	-1.14148	Hypothetical protein	8.52626e-07	9.45578e-06
tetur08g02700	-1.14151	ADP-ribosylation factor related protein 1	4.47411e-09	6.75555e-08
tetur05g05900	-1.14619	frataxin	3.63047e-17	1.16258e-15
tetur01g10910	-1.14954	bacterioferritin	0.00439285	0.0209762
tetur547g00010	-1.15012	variable lymphocyte receptor A	2.28946e-10	3.99446e-09
tetur23g01910	-1.15042	zinc finger protein Gfi-1	0.00679018	0.0300524
tetur22g02640	-1.15131	Insect antifreeze protein	0.000475708	0.00306202
tetur11g06502	-1.1541	hypothetical protein	0.000404559	0.00264728
tetur02g14410	-1.15634	Legumain TuLeg-14	0.00502969	0.0233993
tetur26g02630	-1.15716	pterin-4-alpha-carbinolamine dehydratase	6.15582e-25	3.2628e-23
tetur19g92448	-1.15976	hypothetical protein	0.00850551	0.0363565
tetur02g03240	-1.15994	PREDICTED: serine	6.94095e-08	8.94294e-07
tetur30g00900	-1.16161	doublesex and mab-3 related transcription factor 2 DM	2.67801e-05	0.000230609
tetur01g16525	-1.16326	hypothetical protein HYP5	9.66857e-19	3.47233e-17
tetur13g02550	-1.16538	Hypothetical protein	0.000104563	0.00078941
tetur17g01690	-1.17285	Protein of unknown function DUF2216, coiled-coil	2.30805e-08	3.17326e-07
tetur01g06580	-1.17317	PREDICTED: rCG19957-like	5.27216e-05	0.000429912
tetur30g01120	-1.17469	Plexin domain-containing protein	0.00010565	0.000796442
tetur24g01950	-1.1844	DnaJ	4.17825e-05	0.000346865
tetur33g01660	-1.1855	Hypothetical protein	7.7452e-09	1.12895e-07
tetur21g01440	-1.18723	PB1 protein	7.25606e-05	0.000570793
tetur11g03800	-1.18839	Neurohormone. Homolog of the insect eclosion hormone. EH-1	3.0927e-05	0.000262496
tetur22g01220	-1.19344	D13	0.000314487	0.0021237
tetur79g00030	-1.19731	Hypothetical protein	0.00543102	0.0249696
tetur76g00040	-1.20022	GPCR; cardioacceleratory peptide receptor CCAP-R 2	7.15061e-10	1.18058e-08
tetur40g00130	-1.20285	Hypothetical protein	1.77609e-19	6.76774e-18
tetur04g07590	-1.20545	RabGAP/TBC	4.48621e-16	1.33898e-14
tetur08g06360	-1.20607	sialin; putative	4.59149e-08	6.07887e-07
tetur08g01230	-1.20676	Hypothetical protein	0.00963327	0.0404019
tetur28g01470	-1.21048	Prolyl 4-hydroxylase; alpha subunit	5.23115e-12	1.10451e-10
tetur04g08880	-1.21386	Hypothetical protein	5.08022e-11	9.60493e-10
tetur27g01150	-1.21513	NHP2-like protein 1	9.18045e-11	1.67393e-09
tetur02g15091	-1.22174	Serine proteases, trypsin family, histidine active site SP61	2.61425e-17	8.51349e-16
tetur08g06210	-1.22409	Na+ channel, amiloride-sensitive TuENaC118	6.39427e-10	1.06141e-08
tetur31g00710	-1.23007	Apolipoprotein D; probably a pseudogene ApoD33	0.00940634	0.0396231
tetur02g14490	-1.2372	probable methyltransferase C20orf7 homolog; mitochondrial precursor	9.20763e-05	0.000704132
tetur03g91568	-1.23903	hypothetical protein	6.92854e-10	1.14638e-08
tetur426g00010	-1.24059	Protein of unknown function DUF4535	2.21663e-50	3.5865e-48
tetur08g04280	-1.24274	PREDICTED: similar to SCCA2/SCCA1 fusion protein isoform 1	7.4607e-07	8.34025e-06
tetur03g10093	-1.24496	hypothetical protein	5.34949e-11	1.00768e-09
tetur30g01650	-1.24702	Hypothetical protein	1.5078e-05	0.000136717
tetur14g02490	-1.24939	Hypothetical protein	0.00734328	0.0320566
tetur34g00370	-1.25031	brefeldin A-inhibited guanine nucleotide-exchange protein 3	7.75148e-13	1.79982e-11
tetur31g00720	-1.25238	3-Pan module Cell Surface Protein; antigen-2 TPAN-3	2.37059e-11	4.64183e-10
tetur11g03790	-1.25483	Hypothetical protein	2.41368e-08	3.30077e-07
tetur06g02690	-1.25712	Leucine-rich repeat domain, L domain-like RNI	8.18444e-07	9.10956e-06
tetur03g02880	-1.25879	PREDICTED: similar to adenylate cyclase	0.000390879	0.00256651
tetur19g00790	-1.25927	ABC transporter; permease/ATP-binding protein	6.74975e-06	6.50881e-05
tetur18g01060	-1.26316	mitochondrial malate dehydrogenase 2; NAD	7.92443e-17	2.46572e-15
tetur09g04550	-1.26497	PREDICTED: similar to oxidase/peroxidase	2.857e-08	3.87599e-07
tetur08g04270	-1.26841	Pleckstrin homology	0.00193487	0.0103771
tetur03g91512	-1.27264	hypothetical protein	4.16683e-07	4.81567e-06
tetur27g02540	-1.2739	Hypothetical protein	9.59118e-07	1.05208e-05
tetur11g00970	-1.27557	PREDICTED: similar to limkain b1	3.37948e-12	7.30605e-11
tetur21g02410	-1.27936	lysophospholipase	2.38699e-45	2.9589e-43
tetur16g03760	-1.28	Hypothetical protein	4.24899e-12	9.08362e-11
tetur20g90762	-1.2808	hypothetical protein	0.00336755	0.0167462
tetur30g00680	-1.28403	PREDICTED: similar to CG13913 CG13913-PA	2.96364e-28	1.78643e-26
tetur20g01180	-1.28528	Leucine-rich repeat domain, L domain-like RNI	2.15685e-16	6.57798e-15
tetur01g13270	-1.28663	Small Secreted Protein; family A SSPA4	1.38595e-15	3.91606e-14
tetur58g90065	-1.28675	hypothetical protein	1.13864e-09	1.84232e-08
tetur01g06180	-1.2899	Hypothetical protein	0.00401593	0.0194055
tetur15g03790	-1.2927	viral complement control protein	2.46903e-18	8.58631e-17
tetur02g00940	-1.30073	PH domain-like	8.86348e-21	3.73262e-19
tetur14g01700	-1.30186	Immunoglobulin E-set MDL14	0.000646799	0.0040137
tetur06g01390	-1.31581	Hypothetical protein	0.0016372	0.00899404
tetur01g14170	-1.3199	Carboxyl/cholinesterase TuCCE11	1.73105e-07	2.11007e-06
tetur01g09910	-1.32043	D-3-phosphoglycerate dehydrogenase	7.71796e-12	1.59025e-10
tetur12g02350	-1.32131	Hypothetical protein	0.000614404	0.00384059
tetur11g01610	-1.33062	Hypothetical protein	0.000720619	0.00441652
tetur17g03780	-1.33062	Hypothetical protein	0.00500212	0.0233066
tetur44g00220	-1.33225	leucine-rich transmembrane protein	0.000800893	0.00483537
tetur19g02390	-1.33289	Hypothetical protein	7.96035e-16	2.3043e-14
tetur01g02690	-1.33395	dissatisfaction homolog [Tetranychus urticae] dissatisfaction	2.45724e-18	8.56469e-17
tetur03g06120	-1.33797	PREDICTED: similar to ATP synthase mitochondrial F1 complex assembly factor 1	3.4137e-05	0.000287991
tetur26g02470	-1.33875	Hypothetical protein	3.71304e-08	4.96721e-07
tetur22g01530	-1.34414	lethal	1.46053e-10	2.61045e-09
tetur38g00450	-1.34424	Hypothetical protein	0.000630636	0.00392631
tetur07g02070	-1.34481	Hypothetical protein	0.000579463	0.00364888
tetur02g11750	-1.34832	unknown	2.2234e-13	5.35865e-12
tetur02g07030	-1.35213	Hypothetical protein	1.29493e-21	5.75273e-20
tetur30g01240	-1.35394	Hypothetical protein	6.89823e-20	2.71183e-18
tetur06g00330	-1.35858	tRNA-specific adenosine deaminase 1	0.000823143	0.00495789
tetur06g05380	-1.3699	Hypothetical protein	1.22263e-07	1.52293e-06
tetur08g06770	-1.38221	Cathepsin B-like TuPap-25	4.62762e-07	5.32818e-06
tetur40g00320	-1.38227	Hypothetical protein	0.000964945	0.00569373
tetur05g02280	-1.38471	Leucine-rich repeat domain, L domain-like RNI	0.00128945	0.00732993
tetur11g04930	-1.38641	Chemosensory Receptor; Gustatory receptor family TuGR49	0.00091718	0.00544302
tetur02g09230	-1.39267	hypothetical protein	0.00136172	0.00768112
tetur07g07820	-1.39582	Leucine-rich repeat domain, L domain-like RNI	3.7229e-07	4.33192e-06
tetur01g92428	-1.3964	hypothetical protein	0.00149856	0.00832771
tetur23g00470	-1.39891	Hypothetical protein	7.8247e-09	1.13895e-07
tetur147g00010	-1.40271	Hypothetical protein	1.01353e-21	4.51566e-20
tetur11g03780	-1.40535	elongation of very long chain fatty acids protein 1	0.00300845	0.015237
tetur07g05600	-1.41052	hypothetical protein	0.003018	0.0152749
tetur06g03260	-1.41236	Uncharacterised domain KxDL	2.59096e-06	2.66571e-05
tetur03g10029	-1.41507	Hemopexin-like repeats	1.42432e-06	1.5172e-05
tetur11g01030	-1.42676	PREDICTED: similar to limkain b1	7.18479e-07	8.05525e-06
tetur14g03170	-1.43593	Hypothetical protein	0.000950054	0.00561664
tetur11g00940	-1.437	Limkain-b1; LKAP32	8.29359e-15	2.2248e-13
tetur18g00810	-1.4375	Hypothetical protein	0.00212056	0.0112475
tetur04g02350	-1.44344	UDP-glycosyltransferase; teturUGT13 UGT	5.13331e-15	1.39901e-13
tetur02g14280	-1.45638	Hypothetical protein	1.9976e-20	8.16625e-19
tetur02g03070	-1.46108	orphan secreted protein TuOsp1	3.56412e-11	6.83094e-10
tetur11g00200	-1.46239	Hypothetical protein	5.00356e-08	6.59037e-07
tetur60g00070	-1.46306	conserved hypothetical protein	8.85627e-23	4.17576e-21
tetur20g01410	-1.46741	Hypothetical protein	1.28186e-06	1.37883e-05
tetur02g09750	-1.46885	Orfan gene family A; member-17 OGFA17	0.00243702	0.0127067
tetur07g01450	-1.46907	Leucine-rich repeat domain, L domain-like RNI	3.88553e-18	1.33017e-16
tetur01g11460	-1.48069	Protein atonal/lin-32 Ato1	9.58858e-07	1.05208e-05
tetur25g92710	-1.48503	hypothetical protein	4.6994e-05	0.000386074
tetur05g04530	-1.48573	Cuticle (secreted) protein; putative CPR 56	6.2414e-09	9.25136e-08
tetur27g00190	-1.49223	Hypothetical protein	0.00335905	0.0167094
tetur01g02850	-1.49601	Zinc finger; RING-type	8.49076e-09	1.23008e-07
tetur24g00890	-1.49875	kelch-like 18	1.6953e-06	1.78973e-05
tetur03g00300	-1.50296	Short-chain dehydrogenase/reductase SDR	7.50297e-19	2.73289e-17
tetur05g04300	-1.51307	ABC-transporter; class C; TuABCC-17	0.000304018	0.00206225
tetur192g00020	-1.51445	PREDICTED: similar to organic cation transporter	3.37454e-11	6.49187e-10
tetur02g00510	-1.5147	neprilysin	1.50709e-11	3.01634e-10
tetur03g03670	-1.51617	Hypothetical protein	1.54234e-23	7.55008e-22
tetur25g00930	-1.51925	Hypothetical protein	0.00558485	0.0255414
tetur07g07950	-1.52345	Leucine-rich repeat domain, L domain-like	0.00595381	0.0269086
tetur22g00790	-1.53783	Phospholipase C, phosphatidylinositol-specific, Y domain	1.4727e-33	1.0578e-31
tetur07g02040	-1.54387	intradiol ring-cleavage dioxygenase	0.000500912	0.00320813
tetur01g09840	-1.5582	PREDICTED: similar to AHNAK nucleoprotein isoform 1	8.87338e-07	9.7913e-06
tetur22g02700	-1.56492	Insect antifreeze protein	4.17935e-06	4.16878e-05
tetur191g00020	-1.56567	Kelch-type beta propeller	4.55927e-16	1.35552e-14
tetur21g01830	-1.56639	Hypothetical protein	0.000983172	0.00578363
tetur07g02210	-1.57304	Leucine-rich repeat domain, L domain-like RNI	7.79672e-08	1.00036e-06
tetur13g04996	-1.57596	hypothetical protein	3.06929e-21	1.33649e-19
tetur05g02710	-1.5802	Hypothetical protein	2.44472e-05	0.000212064
tetur02g01960	-1.5848	nucleolar GTP-binding protein 1	0.00547035	0.0251224
tetur92g00020	-1.58613	Hypothetical fibroin (new)	2.95672e-06	3.0218e-05
tetur04g08890	-1.58904	Fibroin	1.06014e-08	1.50587e-07
tetur21g03230	-1.59001	Cutoff-like protein CuffL8	2.74321e-18	9.49681e-17
tetur20g02200	-1.59094	Myosin regulatory light chain; isoform1 MYL1;2	3.64105e-26	2.05759e-24
tetur01g07920	-1.59581	Leucine-rich repeat domain, L domain-like	3.60413e-08	4.83413e-07
tetur06g06650	-1.60157	Cystatin domain TuPap-19	0.00025969	0.001786
tetur01g01280	-1.60692	Hypothetical protein	8.3192e-11	1.5296e-09
tetur33g90843	-1.60708	hypothetical protein	7.13418e-05	0.000562068
tetur01g05850	-1.60886	exostosin-1	3.70413e-06	3.74088e-05
tetur01g00860	-1.61197	ribosomal protein S12	2.34843e-29	1.49164e-27
tetur36g91076	-1.61341	hypothetical protein	0.000989969	0.00581905
tetur30g02000	-1.61619	phospholipid scramblase 2	0.00975119	0.0407492
tetur02g10740	-1.61848	Hypothetical protein	3.40847e-06	3.4622e-05
tetur08g08050	-1.62052	Cytochrome P450 - CYP392A13v1 CYP392A13v1	2.19355e-16	6.6503e-15
tetur08g02010	-1.63261	Ubiquitin-fold modifier-conjugating enzyme 1	2.09307e-15	5.84955e-14
tetur02g12430	-1.63317	BTB/Kelch-associated	0.0003985	0.0026132
tetur02g90657	-1.63716	hypothetical protein	0.00167855	0.00919491
tetur15g02390	-1.64343	Hypothetical protein	6.68574e-12	1.38313e-10
tetur01g05230	-1.6446	Cathepsin B TuPap-20	0.000154924	0.00112274
tetur30g00790	-1.64628	Rossmann-like alpha/beta/alpha sandwich fold	0.00311074	0.0156617
tetur11g00960	-1.64977	Hypothetical protein	5.35644e-25	2.84892e-23
tetur19g92445	-1.6592	hypothetical protein	1.4244e-05	0.000129938
tetur16g02390	-1.66222	Carboxyl/cholinesterase TuCCE41	7.86507e-05	0.000612432
tetur33g01590	-1.66658	apoptosis regulator BAX	4.04299e-06	4.04589e-05
tetur504g00010	-1.67229	Zinc finger, C2H2	2.37824e-08	3.2581e-07
tetur01g01160	-1.67585	Hypothetical protein	1.36185e-07	1.68137e-06
tetur02g92480	-1.6906	hypothetical protein	0.00514121	0.0238748
tetur04g03930	-1.70051	Chitin binding protein; peritrophin-A PrtA	1.67664e-10	2.96225e-09
tetur24g00430	-1.70325	pre-mRNA-splicing factor SYF1	2.38754e-05	0.000207573
tetur05g09010	-1.70568	Complement control module	0.000831059	0.00500165
tetur01g06000	-1.70734	Hypothetical protein	2.80463e-20	1.13447e-18
tetur23g00480	-1.71073	Hypothetical protein	2.96733e-16	8.92581e-15
tetur02g92841	-1.71576	BTB/Kelch-associated	0.0009341	0.0055351
tetur33g00840	-1.72344	Hypothetical protein	0.000952861	0.00563107
tetur03g03130	-1.72555	Hypothetical protein	0.000934621	0.00553605
tetur09g03090	-1.73518	Hypothetical protein	2.02939e-46	2.7125e-44
tetur486g00010	-1.73646	DNA replication factor Cdt1, C-terminal	5.2549e-05	0.000428732
tetur07g06900	-1.73719	Hypothetical protein	0.00309705	0.0156081
tetur21g01500	-1.74131	Bromo adjacent homology (BAH) domain	6.8346e-06	6.57825e-05
tetur03g03680	-1.74395	RE19971p	5.37932e-17	1.69786e-15
tetur07g04370	-1.74458	Trehalose receptor TuGR3	0.000102741	0.000776796
tetur11g01150	-1.7491	PREDICTED: similar to limkain b1	7.92883e-07	8.84427e-06
tetur11g01170	-1.75069	Hypothetical protein	1.2243e-09	1.97261e-08
tetur10g05824	-1.75356	Protoporphyrinogen oxidase, C-terminal domain	0.00032726	0.00219664
tetur02g02980	-1.75522	Hypothetical protein	0.00038624	0.00254256
tetur315g90211	-1.75636	hypothetical protein	2.96538e-07	3.4768e-06
tetur23g01990	-1.75654	Hypothetical protein	0.004843	0.0226749
tetur92g00010	-1.76165	Fibroin (new)	2.15239e-11	4.23073e-10
tetur14g01050	-1.77351	CG9164-PA	0.00777668	0.033634
tetur02g15167	-1.78663	Serine proteases, trypsin family, histidine active site SP68	1.54546e-06	1.63943e-05
tetur03g06240	-1.7876	Hypothetical protein	4.23799e-08	5.63513e-07
tetur55g00160	-1.79515	potential DNA-binding protein C17orf49	1.46934e-13	3.60211e-12
tetur17g00550	-1.80438	Alpha/Beta hydrolase fold	2.74229e-10	4.74681e-09
tetur09g01070	-1.81356	phosphatidylinositol 3-kinase regulatory subunit gamma	9.0403e-14	2.25582e-12
tetur10g02150	-1.82347	Immunoglobulin E-set	1.19606e-16	3.68428e-15
tetur06g03450	-1.82452	CC2D2A, N-terminal, C2 domain	0.00828461	0.0354913
tetur28g02580	-1.82901	Hypothetical protein	0.00012164	0.000901941
tetur11g00560	-1.83264	UNCoordinated family member	3.99109e-11	7.6113e-10
tetur05g05270	-1.83288	Glutathione S-transferase; class mu TuGSTm10	3.2634e-05	0.000275917
tetur23g91446	-1.84032	hypothetical protein	0.000707167	0.004341
tetur01g03790	-1.84323	adenylosuccinate synthetase	1.8541e-07	2.23876e-06
tetur33g00560	-1.8443	Hypothetical protein	2.33657e-05	0.000203602
tetur09g00460	-1.84534	Na+ channel/degenerin (ENaC/DEG) family protein TuENaC133	6.81747e-23	3.24431e-21
tetur20g00540	-1.85656	Hypothetical protein	0.00706436	0.0310513
tetur05g01450	-1.85677	Fatty acyl-CoA reductase	2.28773e-38	2.06851e-36
tetur02g07610	-1.86253	Orfan gene family A; member-6 OGFA6	7.59351e-05	0.0005946
tetur14g04182	-1.86481	n/a	0.000131144	0.000965427
tetur16g01890	-1.87939	Hypothetical protein	0.00536455	0.0247178
tetur16g02420	-1.87955	Carboxyl/cholinesterase TuCCE43	2.83442e-15	7.85008e-14
tetur17g03420	-1.87957	Domain of unknown function DUF3421 DDM9-11	7.59738e-26	4.23114e-24
tetur19g01420	-1.8798	Hypothetical protein	0.00230838	0.0121141
tetur28g02570	-1.88121	Leucine-rich repeat domain, L domain-like	2.57241e-31	1.70433e-29
tetur432g00010	-1.88176	Hypothetical protein	6.97648e-07	7.85033e-06
tetur02g13890	-1.88601	Hypothetical protein	3.5299e-15	9.74114e-14
tetur05g05880	-1.88665	Armadillo-type fold	0.0108616	0.0446997
tetur02g11520	-1.88878	G-protein beta WD-40 repeat; region	8.75972e-06	8.30121e-05
tetur02g09250	-1.89028	Hypothetical protein	1.36914e-05	0.000125418
tetur19g02860	-1.89453	cuticle protein; putative CPR X	3.27979e-12	7.10052e-11
tetur07g91834	-1.90002	hypothetical protein	1.75395e-29	1.11867e-27
tetur48g00020	-1.9034	WASH complex subunit strumpellin	8.55291e-64	2.34762e-61
tetur07g02690	-1.90434	Leucine-rich repeat domain, L domain-like RNI	1.50965e-18	5.33446e-17
tetur32g02040	-1.91041	Hypothetical protein	7.76446e-17	2.42084e-15
tetur72g00010	-1.9157	PREDICTED: similar to Glucosylceramidase precursor	3.43966e-09	5.2871e-08
tetur516g00020	-1.92136	von Willebrand factor, type D domain Vg1	7.89718e-19	2.85713e-17
tetur05g04560	-1.92867	Wannes-Thomas Secreted Protein 8 WTSP8	4.85681e-45	5.97232e-43
tetur08g06370	-1.92931	sialin	1.74878e-05	0.000156373
tetur31g00630	-1.93191	Armadillo-type fold	7.47581e-104	5.06597e-101
tetur01g01220	-1.94939	50S ribosomal protein L14	1.78372e-20	7.31136e-19
tetur28g01780	-1.95055	Hypothetical protein	6.77126e-39	6.42476e-37
tetur02g08820	-1.96142	RNA-directed RNA polymerase 2 RDRP-2	3.87089e-12	8.30997e-11
tetur15g03500	-1.97813	ephrin	1.59636e-17	5.2431e-16
tetur07g03400	-1.98111	Hypothetical protein	1.80428e-19	6.84782e-18
tetur06g00420	-1.98595	PREDICTED: similar to otoferlin	3.2302e-52	5.51683e-50
tetur26g00550	-1.9906	UNCoordinated family member	1.07112e-73	3.50303e-71
tetur01g05340	-1.9915	survival motor neuron protein	0.000187024	0.0013309
tetur01g07710	-1.99351	Hypothetical protein	3.4615e-09	5.31536e-08
tetur230g00010	-2.00848	beta-1;4-galactosyltransferase	1.14263e-05	0.000106252
tetur05g06170	-2.01051	Hypothetical protein	5.24806e-05	0.000428624
tetur25g00380	-2.01615	Hypothetical protein	0.004258	0.0203893
tetur02g08090	-2.02218	Orfan gene family A; member-11 OGFA11	2.62627e-06	2.70023e-05
tetur21g01590	-2.02389	lysosomal acid lipase/cholesteryl ester hydrolase	8.93709e-09	1.28867e-07
tetur01g01010	-2.02403	Orphan Secreted protein OSP1a	8.65829e-39	8.11504e-37
tetur25g01110	-2.03768	Phospholipase A2; eukaryotic	5.33171e-08	6.99861e-07
tetur03g07240	-2.04143	Apple-like	4.86608e-12	1.0331e-10
tetur77g00040	-2.06031	Hypothetical protein	1.39266e-18	4.93238e-17
tetur31g00690	-2.06047	Cysteine peptidase, asparagine active site	1.16018e-12	2.65374e-11
tetur431g00010	-2.06179	sodium-dependent glucose transporter 1	0.000759477	0.00462334
tetur11g01020	-2.0674	Hypothetical protein	1.97601e-15	5.54255e-14
tetur17g03750	-2.07431	Hypothetical protein	3.15804e-17	1.01553e-15
tetur01g08080	-2.08956	Leucine-rich repeat domain, L domain-like RNI	5.21906e-06	5.11947e-05
tetur01g12620	-2.1016	Wannes-Thomas Secreted Protein 1 WTSP15	2.2872e-18	7.99012e-17
tetur09g01290	-2.12153	Hypothetical protein	0.00936732	0.0394804
tetur24g00720	-2.12522	PREDICTED: similar to zinc finger protein; putative	6.35982e-07	7.19859e-06
tetur12g91730	-2.14335	Leucine-rich repeat domain, L domain-like	9.22353e-34	6.6875e-32
tetur26g00570	-2.14796	PREDICTED: si:dkey-88l16.3	7.58033e-104	5.06597e-101
tetur07g03180	-2.15249	Neuropeptide receptor for tachykinin. TK-R4	6.44533e-05	0.000512525
tetur508g00010	-2.16353	alanyl-tRNA synthetase	8.91488e-08	1.13249e-06
tetur33g01500	-2.17037	Small Secreted Protein; family A SSPA9	1.53227e-34	1.16596e-32
tetur02g02560	-2.17295	BCCIP homolog	2.59921e-07	3.06383e-06
tetur14g03820	-2.19426	PREDICTED: similar to PMP1 protein	8.38485e-09	1.21588e-07
tetur08g03890	-2.19533	Nose resistant-to-fluoxetine protein, N-terminal	3.41561e-05	0.000287994
tetur16g03740	-2.20206	Wannes-Thomas Secreted Protein 12 WTSP12	3.5413e-09	5.42705e-08
tetur02g05240	-2.20399	secreted protein; putative	0.000880594	0.00526063
tetur13g02600	-2.21486	Major facilitator superfamily; general substrate transporter NAGLT1b	3.74641e-12	8.06528e-11
tetur34g00090	-2.21837	Leucine-rich repeat domain, L domain-like RNI	0.000870046	0.00520369
tetur26g00560	-2.22169	PREDICTED: similar to Low-density lipoprotein receptor-related protein 1B precursor	1.92363e-38	1.77055e-36
tetur26g02760	-2.22224	Hypothetical protein	9.29241e-34	6.7058e-32
tetur02g14951	-2.22329	BTB/Kelch-associated	0.00344718	0.0170484
tetur32g01170	-2.22564	Hypothetical protein	0.00975949	0.0407601
tetur13g03500	-2.23353	probable palmitoyltransferase ZDHHC5	0.0069093	0.0305029
tetur02g12180	-2.23694	Hypothetical protein	0.000132477	0.000973375
tetur22g01050	-2.24451	Mitochondrial import inner membrane translocase subunit Tim13	8.63933e-14	2.16279e-12
tetur11g01000	-2.24965	Meiosis arrest female protein 1	2.18441e-37	1.90776e-35
tetur22g02730	-2.25943	Insect antifreeze protein	2.30357e-10	4.01453e-09
tetur32g00670	-2.26686	SIT4 phosphatase-associated protein	1.52459e-05	0.000138012
tetur20g00700	-2.28195	Hypothetical protein	1.19913e-14	3.17789e-13
tetur23g00120	-2.28333	PAN/Apple domain	9.57899e-06	9.01093e-05
tetur11g05450	-2.28611	conserved secreted protein 1 Csp1f	2.935e-14	7.58217e-13
tetur15g00470	-2.29058	Hypothetical protein	5.91907e-10	9.8572e-09
tetur08g06750	-2.29453	Major facilitator superfamily; general substrate transporter	0.00340855	0.0169064
tetur13g04320	-2.29837	Hypothetical protein	3.00937e-06	3.07151e-05
tetur01g01000	-2.29967	Orphan secreted protein OSP2a	5.52992e-48	8.01891e-46
tetur21g03240	-2.30187	Cutoff-like protein CuffL10	0.00754325	0.0327813
tetur02g90622	-2.30782	hypothetical protein	4.76738e-44	5.59384e-42
tetur297g00020	-2.32219	PREDICTED: similar to PMP1 protein	1.62803e-06	1.72464e-05
tetur01g08070	-2.32319	Leucine-rich repeat domain, L domain-like RNI	2.42867e-23	1.1666e-21
tetur17g03790	-2.34717	Hypothetical protein	0.000615107	0.00384342
tetur01g08700	-2.34835	DEAD	8.05837e-133	1.37628e-129
tetur01g16507	-2.3527	Small Secreted Protein; putative SSPX2	0.00594413	0.0268727
tetur01g05990	-2.36408	Hypothetical protein	2.01486e-06	2.10683e-05
tetur09g02490	-2.37099	PREDICTED: similar to CG3825 CG3825-PA	1.01281e-25	5.57989e-24
tetur08g08369	-2.38041	hypothetical protein	2.64874e-06	2.72151e-05
tetur02g07940	-2.3946	Hypothetical protein	0.0070244	0.0308933
tetur16g02410	-2.40722	Carboxyl/cholinesterase TuCCE42	2.12822e-08	2.93125e-07
tetur12g00860	-2.40961	Hypothetical protein	4.06202e-12	8.70813e-11
tetur187g00020	-2.4135	PREDICTED: similar to Glucosylceramidase precursor	1.91779e-48	2.83445e-46
tetur47g00220	-2.41524	Hypothetical protein	3.78345e-41	3.87702e-39
tetur02g06400	-2.41645	huckebein hkb	9.75427e-06	9.1702e-05
tetur01g02650	-2.426	Immunoglobulin E-set MDL2	9.8671e-41	9.84852e-39
tetur07g91894	-2.4317	Leucine-rich repeat domain, L domain-like	2.79859e-21	1.22208e-19
tetur36g01100	-2.43797	Hypothetical protein	0.000675871	0.00417054
tetur06g03290	-2.45737	ADP/ATP translocase	1.08279e-35	8.62361e-34
tetur19g01450	-2.46495	Hypothetical protein	4.2438e-34	3.18202e-32
tetur641g00010	-2.47992	Leucine-rich repeat domain, L domain-like RNI	1.14303e-29	7.35123e-28
tetur20g01650	-2.48098	tubulin gamma-1 chain	3.26951e-24	1.67519e-22
tetur19g00200	-2.48453	GK24554	2.11968e-32	1.46106e-30
tetur07g00250	-2.4874	Protein of unknown function DM4/12	0.00449004	0.0212882
tetur01g11450	-2.49695	eukaryotic translation initiation factor 3 subunit M	0.00747746	0.0325321
tetur30g01300	-2.50919	S-adenosyl-L-methionine-dependent methyltransferase	3.01221e-38	2.70764e-36
tetur11g01040	-2.51072	Hypothetical protein	5.42392e-53	9.69431e-51
tetur26g00810	-2.53002	queuine tRNA-ribosyltransferase	1.08123e-80	4.05357e-78
tetur577g00010	-2.5651	WD40 repeat	1.00744e-12	2.31126e-11
tetur08g05440	-2.56728	ribosomal protein L13	7.63082e-43	8.62451e-41
tetur16g01840	-2.60693	Domain of unknown function DUF3421 DDM9-20	1.24288e-15	3.53129e-14
tetur30g01290	-2.62037	Carboxyl/cholinesterase TuCCE61	4.78618e-62	1.18659e-59
tetur34g91808	-2.6207	hypothetical protein	0.00129872	0.00736628
tetur65g90089	-2.62637	Leucine-rich repeat domain, L domain-like	1.29301e-06	1.38985e-05
tetur14g92990	-2.63474	hypothetical protein	3.46667e-37	3.01052e-35
tetur24g02580	-2.63487	Carboxyl/cholinesterase; incomplete CCEincTu10	8.56693e-16	2.46596e-14
tetur02g14530	-2.65034	Apple-like	0.000377077	0.00248971
tetur31g00810	-2.65949	Hypothetical protein	0.000176755	0.00126309
tetur03g02480	-2.66208	Hypothetical protein	0.00532534	0.0245666
tetur05g04580	-2.66335	Wannes-Thomas Secreted Protein 10 WTSP10	4.36434e-56	8.181e-54
tetur12g02130	-2.66426	Leucine-rich repeat domain, L domain-like RNI	1.15858e-76	4.04739e-74
tetur31g01710	-2.66973	Hypothetical protein	0.00151504	0.0084162
tetur183g00050	-2.6815	Hypothetical protein	0.000907819	0.00539904
tetur38g00220	-2.69242	Hypothetical protein	7.61558e-05	0.000595721
tetur134g00010	-2.6956	Hypothetical protein	3.44824e-18	1.19108e-16
tetur65g00020	-2.71058	Leucine-rich repeat domain, L domain-like RNI	0.00172852	0.00942165
tetur11g01680	-2.72039	heat shock protein 70	0.00300854	0.015237
tetur16g02370	-2.75775	Hypothetical protein	2.3562e-05	0.000205196
tetur50g00070	-2.76312	DEAD/DEAH box DNA helicase	5.21238e-34	3.8519e-32
tetur21g00930	-2.76461	PB1 protein	3.17946e-06	3.23867e-05
tetur02g14851	-2.76752	BTB/Kelch-associated	0.000116048	0.000864651
tetur11g90913	-2.77777	hypothetical protein	4.59629e-21	1.98454e-19
tetur11g01180	-2.77909	PREDICTED: similar to limkain b1	3.4575e-17	1.1095e-15
tetur19g01240	-2.78921	Hypothetical protein	1.70224e-32	1.18394e-30
tetur04g01690	-2.80129	Uncharacterised protein family UPF0402	2.97528e-11	5.75983e-10
tetur16g03730	-2.80235	Hypothetical protein	0.000921486	0.00546457
tetur03g00040	-2.80451	Hypothetical protein	1.58747e-12	3.57263e-11
tetur01g04020	-2.80548	Fibroin	0.000481488	0.00309275
tetur55g00080	-2.81911	Immunoglobulin E-set MDL	1.21575e-16	3.73745e-15
tetur154g00030	-2.83301	Domain of unknown function DUF814	8.57005e-18	2.8825e-16
tetur01g05310	-2.8425	E2F transcription factor, CC-MB domain E2f4	7.73078e-21	3.28259e-19
tetur65g00010	-2.84673	Leucine-rich repeat domain, L domain-like RNI	6.69352e-33	4.71954e-31
tetur11g05280	-2.84706	Hypothetical protein	0.00121172	0.00694455
tetur511g00010	-2.86888	Uncharacterized oxidoreductase yqjQ	1.68125e-41	1.73439e-39
tetur30g02410	-2.87716	kynureninase	1.52655e-86	6.70417e-84
tetur13g04678	-2.88581	n/a	2.46348e-07	2.92855e-06
tetur13g02350	-2.89485	Hypothetical protein	2.62817e-27	1.54189e-25
tetur05g02680	-2.95199	PREDICTED: UTP6; small subunit	1.0738e-53	1.94181e-51
tetur14g03160	-2.96893	Hypothetical protein	0.000964936	0.00569373
tetur02g10330	-2.98412	Hypothetical protein	8.00643e-12	1.64528e-10
tetur02g13980	-2.98946	Hypothetical protein	2.37186e-39	2.26447e-37
tetur16g03650	-3.01084	Legumain TuLeg-15	1.04374e-16	3.22802e-15
tetur09g04730	-3.01884	Apolipoprotein D precursor ApoD20	9.04312e-33	6.31826e-31
tetur06g04750	-3.04242	Nucleolar pre-ribosomal-associated protein 1, C-terminal domain	0.00833183	0.0356638
tetur10g05110	-3.07326	Hypothetical protein	0.00792969	0.03419
tetur24g02330	-3.07641	nitrilase homolog 1	8.61207e-07	9.54406e-06
tetur30g01690	-3.07749	UNCoordinated family member	2.32863e-216	1.19311e-212
tetur04g02750	-3.09016	Hypothetical Single-pass membrane protein SPMP1	0.000121118	0.000898942
tetur21g02540	-3.09113	Steroid dehydrogenase (partial)	2.00776e-11	3.96165e-10
tetur04g01470	-3.09244	Hypothetical protein	0.00762865	0.0330869
tetur01g06300	-3.0977	Hypothetical protein	1.98233e-05	0.000175016
tetur02g15011	-3.10658	Kelch-type beta propeller	1.67878e-05	0.000150552
tetur17g02440	-3.11947	PREDICTED: similar to neprilysin; partial	5.26962e-16	1.55768e-14
tetur08g07580	-3.14393	innexin; putative	1.66164e-60	3.8121e-58
tetur277g00020	-3.18137	Hypothetical protein	0.0036949	0.0181104
tetur441g00010	-3.18274	Serine/cysteine peptidase; trypsin-like	1.57118e-10	2.78553e-09
tetur05g92620	-3.1887	hypothetical protein	0.00967162	0.0404964
tetur02g15327	-3.18962	BTB/Kelch-associated	0.00379942	0.0185459
tetur366g00010	-3.21278	Hypothetical protein	1.2807e-14	3.38823e-13
tetur11g01550	-3.22204	Serine-rich secreted protein SRSP1	1.21502e-05	0.000112304
tetur05g05660	-3.24604	Hypothetical protein	0.00698697	0.0307639
tetur17g01850	-3.24952	3-hydroxyisobutyrate dehydrogenase	0.00508649	0.023635
tetur16g01850	-3.26233	Hypothetical protein	3.91467e-10	6.64888e-09
tetur04g07260	-3.2792	PREDICTED: DNA polymerase sigma-like	0.00692665	0.0305458
tetur01g91139	-3.28085	hypothetical protein	0.00291387	0.0148407
tetur20g00050	-3.29991	Hypothetical protein	0.00605405	0.0272951
tetur06g05830	-3.31094	unnamed protein product	3.60473e-87	1.67904e-84
tetur14g02840	-3.31785	Hypothetical protein	0.0100614	0.0418548
tetur20g00100	-3.32191	Hypothetical protein	4.85711e-12	1.03262e-10
tetur30g01320	-3.33225	lysosomal alpha-glucosidase precursor	6.67629e-94	3.80079e-91
tetur21g00560	-3.34035	Cytochrome P450 - probable pseudogene CYP pse	0.0063127	0.0283224
tetur02g09760	-3.34425	adenylosuccinate lyase	6.30499e-20	2.49136e-18
tetur04g02230	-3.36761	pseudogene of 04g02210 ferrochelatase	1.82388e-05	0.00016252
tetur03g08780	-3.38155	Serine-Rich secreted protein SRSP2	5.6848e-05	0.000459481
tetur30g00700	-3.38258	Apple-like	7.58985e-53	1.34096e-50
tetur07g07890	-3.38459	Leucine-rich repeat domain, L domain-like RNI	3.95989e-15	1.08692e-13
tetur48g00120	-3.38879	WASH complex subunit strumpellin	1.27291e-35	1.00855e-33
tetur02g04730	-3.41594	Hypothetical protein	1.44823e-10	2.59147e-09
tetur33g00520	-3.43027	titin b	0.00576371	0.0261803
tetur11g00860	-3.46401	Hypothetical protein	0.00206665	0.0109995
tetur08g91670	-3.46757	hypothetical protein	1.32386e-10	2.38559e-09
tetur05g05820	-3.48856	Juvenile Hormone Binding Protein-like; putative small ligand binding protein JHBP2	0.001544	0.00854315
tetur12g03140	-3.48962	cuticle protein; putative	9.6612e-67	2.80193e-64
tetur06g02580	-3.49146	Cathepsin B TuPap-19	0.000209024	0.00146909
tetur139g00040	-3.53293	Hypothetical protein	0.0005086	0.00324924
tetur37g00100	-3.54923	hypothetical protein	0.00420338	0.0201592
tetur30g00730	-3.55129	Hypothetical protein	4.55513e-06	4.51722e-05
tetur571g00020	-3.58834	PREDICTED: similar to poly	2.06879e-12	4.6153e-11
tetur12g03180	-3.6174	BTB/Kelch-associated	3.73058e-83	1.50902e-80
tetur457g00010	-3.64173	tRNA pseudouridine synthase B family	3.52322e-22	1.61658e-20
tetur11g01130	-3.64962	Hypothetical protein	0.00445929	0.0211882
tetur32g90860	-3.69092	hypothetical protein	8.62961e-13	1.99168e-11
tetur30g00690	-3.69878	Domain of unknown function DUF3421 DDM9-21	5.65272e-20	2.23938e-18
tetur14g02720	-3.76037	Hypothetical protein	5.50956e-40	5.35996e-38
tetur30g00710	-3.79387	Apple-like	0.00139167	0.00781311
tetur23g02130	-3.84042	Hypothetical protein	1.75329e-05	0.000156594
tetur20g00310	-3.84625	deoxyuridine 5'-triphosphate nucleotidohydrolase dUTPase	8.56592e-23	4.05129e-21
tetur33g90832	-3.86403	hypothetical protein	0.00858367	0.0366601
tetur17g01400	-3.86695	Hypothetical protein	1.03415e-10	1.8723e-09
tetur01g09110	-3.88632	Hypothetical protein	0.00642249	0.0287562
tetur17g01910	-3.89232	ADP-ribosylation factor GTPase-activating protein 1	8.9407e-06	8.4675e-05
tetur32g00650	-3.90315	Winged helix-turn-helix DNA-binding domain Fork_head	1.39541e-06	1.49262e-05
tetur20g01420	-3.92273	Hypothetical protein	1.27519e-15	3.61641e-14
tetur32g02287	-3.99902	Small Secreted Protein; Family F SSPF14	0.000912328	0.00542072
tetur248g00020	-4.01638	Leucine-rich repeat domain, L domain-like RNI	3.04426e-24	1.565e-22
tetur04g06430	-4.07256	hatching enzyme	2.24299e-58	4.42013e-56
tetur65g00080	-4.09141	Leucine-rich repeat domain, L domain-like RNI	0.00122333	0.00699546
tetur11g04770	-4.10711	Galactose oxidase, beta-propeller	0.00166873	0.0091542
tetur07g07010	-4.10744	Hypothetical protein	3.04988e-31	2.01201e-29
tetur233g00040	-4.12584	Leucine-rich repeat domain, L domain-like RNI	1.23769e-46	1.71392e-44
tetur275g00010	-4.15174	putative formate dehydrogenase	1.2912e-07	1.59799e-06
tetur24g00960	-4.17192	Hypothetical protein	7.34698e-07	8.22508e-06
tetur35g91784	-4.18509	hypothetical protein	0.00599036	0.0270499
tetur09g07530	-4.18669	hypothetical protein	2.17892e-09	3.42106e-08
tetur05g09120	-4.21037	Complement control module	2.22553e-20	9.04988e-19
tetur11g05710	-4.22385	PREDICTED: UDP-Gal:betaGlcNAc beta 1;3-galactosyltransferase 1-like	1.29027e-22	6.02821e-21
tetur48g00050	-4.23553	WASH complex subunit strumpellin	4.47906e-25	2.41571e-23
tetur30g90538	-4.24021	hypothetical protein	0.00673235	0.029848
tetur649g00010	-4.26408	Hypothetical protein	0.000113868	0.000851298
tetur06g02570	-4.30359	Cathepsin B-like TuPap-63	0.000198182	0.00139929
tetur155g00020	-4.32932	Sterile alpha motif/pointed domain	2.32793e-23	1.12171e-21
tetur522g00010	-4.45017	SFRS protein kinase 1	4.14351e-05	0.000344455
tetur08g01740	-4.47252	Intraflagellar transport protein 74	3.29341e-29	2.06625e-27
tetur02g01120	-4.56461	Hypothetical protein	0.000801572	0.00483744
tetur06g02610	-4.5829	Legumain TuLeg-6	7.71821e-60	1.64773e-57
tetur18g02750	-4.61544	IMP	1.05418e-107	9.16834e-105
tetur30g01670	-4.6543	PREDICTED: hypothetical protein	8.63403e-32	5.79536e-30
tetur03g00010	-4.6583	Cytochrome P450 - probable pseudogene CYP pse	8.52076e-07	9.45578e-06
tetur16g00590	-4.75785	Hypothetical protein	0.000323716	0.00217571
tetur06g02590	-4.78382	Serine protease homologue SPH43	8.97644e-23	4.21948e-21
tetur01g12110	-4.81706	Curculin-like (mannose-binding) lectin	4.03083e-42	4.27296e-40
tetur07g02680	-4.87873	Leucine-rich repeat domain, L domain-like RNI	1.54957e-09	2.47335e-08
tetur07g04620	-4.95066	sialin	4.29251e-06	4.27333e-05
tetur02g03780	-5.00963	lipase 1	7.33288e-09	1.07757e-07
tetur28g01410	-5.03781	Wannes-Thomas Secreted Protein 6 WTSP6	4.17926e-05	0.000346865
tetur29g01570	-5.08818	Serine protease SP2	0.000685797	0.00422237
tetur192g00010	-5.29627	phospholipase A2 precursor; putative	8.52193e-104	5.45794e-101
tetur21g03327	-5.43071	n/a	8.46745e-07	9.41093e-06
tetur607g00010	-5.45598	Phosphoribosyltransferase-like	1.3625e-20	5.64502e-19
tetur01g16473	-5.7447	Peptidase C1A, papain C-terminal TuPap-28	5.37144e-30	3.4691e-28
tetur511g00020	-6.08871	partitioning defective 6 homolog beta	9.01952e-61	2.13291e-58
tetur04g06440	-6.11334	Hypothetical protein	5.52045e-09	8.21441e-08
tetur21g00780	-6.15214	Hypothetical protein	2.25418e-44	2.72827e-42
tetur44g00120	-6.44088	Hypothetical protein	0.000247937	0.00171129
tetur06g03540	-6.46239	Legumain TuLeg-7	4.11883e-10	6.9739e-09
tetur23g00410	-6.79457	Hypothetical protein	5.5921e-50	8.86145e-48
tetur28g01340	-7.90966	cathepsin B	8.0523e-14	2.02242e-12
tetur11g03420	-8.26414	Hypothetical protein	1.13013e-14	3.00541e-13
tetur03g91602	-8.76962	hypothetical protein	5.40798e-17	1.69992e-15
a Villarroel, C.A., Jonckheere, W., Alba, J.M., Glas, J.J., Dermauw, W., Haring, M.A., Van Leeuwen, T., Schuurink, R.C., Kant, M.R., 2016. Salivary proteins of spider mites suppress defenses in Nicotiana benthamiana and promote mite reproduction. Plant J. 86, 119-131. https://doi.org/10.1111/tpj.13152. Jonckheere, W., Dermauw, W., Zhurov, V., Wybouw, N., Van den Bulcke, J., Villarroel, C.A., Gree…

## Sheet: Table S8.2
Table S8. Significantly over/underexpressed genes (log2|FC| ≥ 1, p adj ≤ 0.05) in pairwise comparisons between bifenthrin resistant populations (ROS-IT, ES1, MR-VL) and bifenthrin susceptible populations (UK4, RO1, IT3 and El Juan) of T. urticae. Red T. urticae strains are underlined.
ROS-IT vs RO1
T.urticae gene ID	log2FC	Description	P.Value	adj.P.Val
tetur03g05070	13.498	Cytochrome P450 - CYP392D8 CYP392D8	6.35795e-91	1.18886e-88
tetur07g04400	12.6176	Immunoglobulin-like fold	3.50838e-34	1.78916e-32
tetur66g00060	12.1251	Serine protease SP45_2	1.40516e-20	3.79877e-19
tetur05g92600	11.8485	hypothetical protein	8.66705e-31	3.83474e-29
tetur04g09459	11.6345	Small Secreted Protein; Family F SSPF2	1.84688e-228	2.63717e-225
tetur04g09479	11.4397	Small Secreted Protein; Family F SSPF3	1.85736e-28	7.23909e-27
tetur04g09489	11.2384	Small Secreted Protein; Family F SSPF4	4.63681e-27	1.71366e-25
tetur06g02030	10.8278	SLIT-ROBO Rho GTPase activating protein 2	1.23411e-25	4.356e-24
tetur28g92005	10.8261	hypothetical protein	4.9011e-26	1.74561e-24
tetur243g00010	10.8203	Hypothetical protein	2.93198e-25	1.00992e-23
tetur14g00070	10.6325	Hypothetical protein	3.92414e-24	1.28947e-22
tetur16g03490	10.3841	antigen B membrane protein	6.07992e-121	1.94892e-118
tetur03g04990	10.3744	Cytochrome P450 - CYP392D2 CYP392D2	1.63383e-292	6.41562e-289
tetur14g00110	10.265	Hypothetical protein	2.70984e-23	8.54688e-22
tetur12g91729	9.92675	hypothetical protein	3.17518e-21	9.10083e-20
tetur30g00110	9.81372	exosome complex exonuclease RRP46	1.91191e-21	5.5715e-20
tetur02g14420	9.72337	Hypothetical protein	3.91372e-142	1.75636e-139
tetur01g12600	9.71142	Hypothetical protein	9.28822e-21	2.54164e-19
tetur10g05590	9.67731	HNTX-XIV-3.2 precursor	4.60665e-21	1.30138e-19
tetur02g14440	9.58949	Hypothetical protein	3.94601e-19	9.76062e-18
tetur04g00770	9.45212	Small Secreted Protein; Family F SSPF1	1.12534e-276	3.53514e-273
tetur02g14470	9.44396	Hypothetical protein	7.64534e-182	6.32028e-179
tetur23g00210	9.38094	Domain of unknown function DUF3421 DDM9-19	1.79302e-19	4.54976e-18
tetur07g02630	9.29523	Leucine-rich repeat domain, L domain-like RNI	8.79416e-19	2.11531e-17
tetur12g03210	9.13596	Hypothetical protein	1.27049e-18	3.02358e-17
tetur02g09200	9.08574	Hypothetical protein	8.4485e-19	2.03841e-17
tetur01g16463	9.0103	Peptidase C1A, papain C-terminal TuPap-18	1.20724e-39	7.76209e-38
tetur15g01810	8.93968	partitioning defective 6 homolog beta	1.39069e-41	9.58048e-40
tetur651g00010	8.92545	ribosomal protein S12	7.1134e-79	9.80089e-77
tetur14g04233	8.90712	hypothetical protein	3.51572e-17	7.691e-16
tetur11g05730	8.86962	PLAT/LH2 domain PLAT11	2.97146e-129	1.11126e-126
tetur07g05770	8.84967	Scramblase	2.80554e-17	6.15454e-16
tetur86g00060	8.83384	Calycin-like SSPF6	5.7104e-76	7.73218e-74
tetur03g05020	8.79101	Cytochrome P450 - CYP392D5p probable pseudogene CYP392D5p	6.68267e-86	1.11665e-83
tetur02g12340	8.70801	BTB/Kelch-associated	1.36344e-24	4.55649e-23
tetur28g01460	8.65782	potential DNA-binding protein C17orf49	3.37392e-16	6.85565e-15
tetur14g01700	8.64395	Immunoglobulin E-set MDL14	4.96373e-80	6.96118e-78
tetur03g04360	8.6382	Incomplete MFS	2.41892e-16	4.96654e-15
tetur20g01380	8.63614	Hypothetical protein	5.00749e-16	1.00837e-14
tetur09g04540	8.55458	Cathepsin L TuPap-58	3.8768e-74	5.11705e-72
tetur24g92198	8.52867	hypothetical protein	6.85504e-16	1.37512e-14
tetur10g02890	8.35745	Hypothetical protein	4.88498e-15	9.08028e-14
tetur10g05854	8.33206	hypothetical protein	3.21725e-15	6.09571e-14
tetur30g01360	8.31142	hypothetical protein StAA4_21417	1.66763e-15	3.21787e-14
tetur09g00820	8.27768	hypothetical protein	7.70853e-15	1.41446e-13
tetur03g00970	8.19345	Cytochrome P450 - CYP392A11 CYP392A11	0	0
tetur01g10110	8.18832	Hypothetical protein	5.6198e-15	1.04092e-13
tetur09g07580	8.16695	hypothetical protein	6.86893e-14	1.14291e-12
tetur13g00610	8.10717	Hypothetical protein	3.04902e-14	5.28014e-13
tetur28g92008	8.10233	hypothetical protein	1.23469e-14	2.23426e-13
tetur02g11000	8.02055	Hypothetical protein	6.48312e-14	1.0833e-12
tetur21g00340	7.98801	Hypothetical protein	4.40111e-12	6.35955e-11
tetur07g07730	7.94169	Hypothetical protein	1.31322e-11	1.80304e-10
tetur28g00670	7.88329	PLC-like phosphodiesterase, TIM beta/alpha-barrel domain	4.88477e-14	8.24115e-13
tetur315g90211	7.84136	hypothetical protein	2.8666e-13	4.54805e-12
tetur21g01370	7.81302	undecaprenyldiphospho-muramoylpentapeptide beta-N-acetylglucosaminyltransferase	1.15947e-13	1.89116e-12
tetur03g05110	7.70251	Cytochrome P450 - CYP392D10p probable pseudogene CYP392D10p	1.78463e-131	7.18749e-129
tetur28g00660	7.64182	PLC-like phosphodiesterase, TIM beta/alpha-barrel domain	3.22285e-13	5.10295e-12
tetur25g01710	7.6183	thiopurine S-methyltransferase	8.45606e-05	0.000496521
tetur02g13860	7.5849	Hypothetical protein	5.89056e-12	8.40355e-11
tetur47g00090	7.57043	Cytochrome P450 - CYP392A9 CYP392A9	1.79487e-35	9.85736e-34
tetur08g05850	7.55042	Lipase	6.16755e-12	8.75893e-11
tetur19g02300	7.55018	intradiol ring-cleavage dioxygenase	1.43259e-164	9.00067e-162
tetur02g15535	7.52	hypothetical protein	1.99071e-12	2.97507e-11
tetur05g06440	7.51504	Tudor domain	5.41071e-51	4.66956e-49
tetur05g02470	7.48102	Leucine-rich repeat domain, L domain-like RNI	1.24363e-11	1.71198e-10
tetur01g16564	7.42409	Small Secreted Protein; Family F SSPF10	1.29371e-10	1.62823e-09
tetur13g04550	7.41904	Intradiol ring-cleavage dioxygenase, core	8.42752e-200	8.27319e-197
tetur01g12400	7.41422	Hypothetical protein	1.0525e-16	2.22798e-15
tetur07g07700	7.40691	Hypothetical protein	0.00101108	0.00469019
tetur03g09040	7.38272	Acyl-CoA N-acyltransferase NAT10	1.34723e-29	5.6429e-28
tetur02g14330	7.34502	Cytochrome P450 - CYP392A9v2 CYP392A9v2	4.00962e-28	1.53983e-26
tetur05g06420	7.31221	Hypothetical protein	4.79196e-13	7.43748e-12
tetur01g04940	7.26342	Hypothetical protein	4.77761e-60	4.87286e-58
tetur175g00020	7.22004	Hypothetical protein	0.0039691	0.0155352
tetur05g06470	7.18348	Zinc finger, DksA/TraR C4-type conserved site	9.35455e-12	1.30722e-10
tetur06g02270	7.1464	Hypothetical protein	1.1586e-26	4.22229e-25
tetur02g07770	7.14152	Glycoside hydrolase; subgroup; catalytic core	6.04153e-12	8.60329e-11
tetur13g01490	7.11777	Hypothetical protein	3.8186e-10	4.60312e-09
tetur10g01720	7.04185	major ampullate spidroin 1	3.66296e-11	4.82668e-10
tetur02g05670	7.02133	GI21111	6.08851e-12	8.6545e-11
tetur03g10033	7.0196	n/a	1.57673e-11	2.14608e-10
tetur01g13120	6.99648	Leucine-rich repeat domain, L domain-like RNI	5.72056e-12	8.16844e-11
tetur61g00020	6.98189	Tudor domain	1.98764e-10	2.46603e-09
tetur14g00080	6.90086	Hypothetical protein	8.47709e-11	1.0834e-09
tetur70g00020	6.8873	Hypothetical protein	2.43713e-09	2.67692e-08
tetur05g02230	6.86281	Leucine-rich repeat domain, L domain-like RNI	3.57925e-11	4.72431e-10
tetur01g05780	6.86253	exostosin-1	2.1995e-10	2.716e-09
tetur13g04170	6.85179	GE26306	5.74044e-254	1.12706e-250
tetur21g01400	6.80951	UDP-glycosyltransferase; teturUGT58p UGT	9.80585e-11	1.24814e-09
tetur15g03970	6.80088	Leucine-rich repeat domain, L domain-like RNI	4.14456e-09	4.42547e-08
tetur14g03970	6.79587	ACYPI009414	1.4522e-10	1.81751e-09
tetur06g00530	6.76766	Hypothetical protein	2.48097e-10	3.03967e-09
tetur16g03860	6.76122	Protein of Unknown Function; family G PUFG3	9.87633e-09	1.00471e-07
tetur09g00040	6.68623	Pyruvate kinase; C-terminal-like	1.56917e-09	1.75548e-08
tetur07g07710	6.61655	Hypothetical protein	7.31751e-05	0.000434213
tetur06g04970	6.61133	3-oxoacyl-acyl-carrier-protein reductase	1.98564e-154	1.07547e-151
tetur10g03330	6.52905	Hypothetical protein	1.4285e-09	1.61072e-08
tetur26g00550	6.52793	UNCoordinated family member	4.28361e-135	1.86896e-132
tetur40g00030	6.51821	Major facilitator superfamily; general substrate transporter	1.73473e-34	9.1742e-33
tetur02g15041	6.5059	BTB/Kelch-associated	4.89262e-26	1.74561e-24
tetur83g90373	6.47795	hypothetical protein	6.23495e-41	4.16733e-39
tetur67g00010	6.44497	Cytochrome P450	2.47045e-32	1.16526e-30
tetur10g01730	6.40914	Hypothetical protein	8.69661e-09	8.9163e-08
tetur17g00080	6.37899	Carboxyl/cholinesterase TuCCE44	5.11562e-35	2.75175e-33
tetur16g03550	6.34237	PAN/Apple domain	7.69053e-09	7.96275e-08
tetur208g00010	6.33369	NADH dehydrogenase	5.40049e-09	5.70064e-08
tetur16g03876	6.32999	Protein of Unknown Function; family F PUFF3	3.27642e-08	3.17084e-07
tetur45g00140	6.32276	Hypothetical protein	7.9629e-09	8.2177e-08
tetur01g02610	6.313	Immunoglobulin E-set MDL4	1.30345e-80	1.89567e-78
tetur09g03740	6.30061	Wannes-Thomas type-I single-pass transmembrane protein WTTMP1	4.49111e-238	7.83799e-235
tetur04g05800	6.28988	PREDICTED: similar to POMGnT1	1.58153e-07	1.40583e-06
tetur411g00010	6.25555	Leucine-rich repeat domain, L domain-like RNI	9.58616e-09	9.77726e-08
tetur11g05770	6.16967	Carboxyl/cholinesterase TuCCE35	1.35226e-96	2.90959e-94
tetur12g00590	6.09143	C-factor	8.07517e-61	8.51253e-59
tetur475g00020	6.08851	low-density lipoprotein receptor	5.90942e-09	6.19208e-08
tetur05g06400	6.07844	Hypothetical protein	1.22209e-08	1.23205e-07
tetur06g05070	6.05601	short-chain dehydrogenase/reductase SDR	0.000787838	0.00375855
tetur47g00220	6.04886	Hypothetical protein	1.51028e-60	1.58147e-58
tetur04g07090	6.04059	Alpha-D-phosphohexomutase; alpha/beta/alpha I/II/III	1.76721e-07	1.56199e-06
tetur07g08000	6.01191	Orfan gene family B; member-20 OGFB20	0.000123057	0.000696272
tetur24g00510	6.00779	Hypothetical protein	6.10084e-24	1.98809e-22
tetur13g04160	5.98945	Hypothetical protein	2.05905e-05	0.000134812
tetur03g00980	5.96014	Hypothetical protein	1.81176e-07	1.59873e-06
tetur143g00020	5.89042	Small Secretory Protein; Family F SSPF8	5.24678e-180	3.92434e-177
tetur35g00920	5.88042	Serine protease homologue SPH4	2.42442e-05	0.000156953
tetur09g92864	5.8397	hypothetical protein	5.74251e-208	6.44269e-205
tetur03g05100	5.83701	Cytochrome P450, conserved site CYP392Dn	4.50678e-74	5.899e-72
tetur11g01150	5.82452	PREDICTED: similar to limkain b1	5.99371e-08	5.60376e-07
tetur23g00230	5.81622	Hypothetical protein	8.22633e-06	5.74526e-05
tetur03g10063	5.80651	Small Secreted Protein; Family B SSPB3	2.29321e-119	7.06263e-117
tetur14g93013	5.80458	hypothetical protein	5.63102e-07	4.67229e-06
tetur02g07560	5.78434	phosphatidylcholine-sterol acyltransferase precursor	3.45552e-07	2.95298e-06
tetur175g00010	5.77951	Zinc finger, RING/FYVE/PHD-type	0.000115392	0.000656452
tetur06g91377	5.77107	lipocalin	5.1265e-07	4.2808e-06
tetur13g04130	5.74779	Hypothetical protein	7.91982e-10	9.24882e-09
tetur26g01510	5.71924	Glutathione S-transferase; class delta TuGSTd13	8.60627e-55	7.90519e-53
tetur02g14500	5.71791	antigen B membrane protein	4.44698e-07	3.74524e-06
tetur07g00490	5.69926	Leucine-rich repeat domain, L domain-like RNI	3.03617e-10	3.6997e-09
tetur47g00120	5.69452	Hypothetical protein	2.00021e-49	1.65354e-47
tetur283g00010	5.68772	fructose-1;6-bisphosphatase	2.30853e-07	2.01221e-06
tetur02g07750	5.66383	adenylate cyclase	6.26849e-85	1.01504e-82
tetur06g00540	5.65655	Hypothetical protein	1.23668e-06	9.80541e-06
tetur02g00240	5.64821	RecName: Full	7.18791e-08	6.65832e-07
tetur02g07470	5.64741	Orfan gene family B; member-13 OGFB13	3.13051e-06	2.33259e-05
tetur80g00010	5.64545	replication protein A 70 kDa DNA-binding subunit	0.00379937	0.0149616
tetur58g00090	5.64214	Hypothetical protein	0.00100922	0.00468436
tetur11g01090	5.6334	PREDICTED: similar to limkain b1	1.31838e-06	1.04112e-05
tetur15g01190	5.62578	Hypothetical protein	1.77313e-05	0.000117563
tetur02g11020	5.62516	cys-loop ligand-gated ion channel Tu_12344.2	2.15905e-168	1.47445e-165
tetur21g01360	5.60304	Bromo adjacent homology (BAH) domain PB1	1.94593e-30	8.51387e-29
tetur20g00310	5.56895	deoxyuridine 5'-triphosphate nucleotidohydrolase dUTPase	3.26301e-07	2.80526e-06
tetur31g00880	5.53121	Invertebrate colouration protein ApoD27	3.90104e-30	1.66504e-28
tetur16g00840	5.5187	Peptidase M14; carboxypeptidase A	5.62298e-07	4.66809e-06
tetur11g06502	5.47973	hypothetical protein	1.63708e-07	1.45193e-06
tetur07g04910	5.44483	Orfan gene family A; member-24 OGFA24	0.000634458	0.00308528
tetur07g02380	5.4305	hypothetical small GTP-binding protein Rab40-like RAB40L	9.08889e-07	7.33603e-06
tetur14g01130	5.40133	glucan	9.78411e-10	1.12751e-08
tetur06g05090	5.3981	short chain dehydrogenase	3.97395e-94	7.80236e-92
tetur07g02230	5.39703	Leucine-rich repeat domain, L domain-like RNI	1.64073e-11	2.2274e-10
tetur35g01190	5.35047	replication factor C subunit 5	0.00112612	0.0051795
tetur04g90885	5.32405	hypothetical protein	3.23426e-114	9.76934e-112
tetur01g15540	5.32003	Hypothetical protein	1.98776e-17	4.38507e-16
tetur35g01630	5.29635	Peptidase S1A, chymotrypsin-type SPH17	0.000107249	0.000614131
tetur11g04080	5.25267	Hypothetical protein	1.27255e-48	1.03031e-46
tetur57g00020	5.24382	Hypothetical protein	1.49723e-05	0.000100329
tetur396g00010	5.21882	glutathione S-transferase D1	0.0102424	0.0348371
tetur56g00010	5.21612	BTB/Kelch-associated	7.11772e-07	5.83802e-06
tetur03g00950	5.21484	Hypothetical protein	8.56197e-05	0.000501504
tetur35g01170	5.21372	lipoprotein lipase	0.0105829	0.0358632
tetur03g00020	5.21024	Cytochrome P450 - CYP392A13v2 CYP392A13v2	1.6069e-150	8.41317e-148
tetur05g05060	5.19851	UDP-glycosyltransferase; teturUGT29 UGT	5.9928e-85	9.8051e-83
tetur668g00010	5.18688	selenophosphate synthetase 1	6.49252e-101	1.49968e-98
tetur06g02040	5.13013	Hypothetical protein	4.37156e-41	2.95966e-39
tetur26g00540	5.12833	UNCoordinated family member	1.88414e-14	3.33267e-13
tetur02g07800	5.12412	Hypothetical protein	2.81629e-06	2.10846e-05
tetur06g03360	5.1107	Apolipoprotein D precursor ApoD16	1.91997e-05	0.000126444
tetur35g00870	5.10927	Serine protease homologue SPH24	0.000786982	0.00375604
tetur540g00010	5.09795	puromycin-sensitive aminopeptidase	5.55898e-271	1.45525e-267
tetur11g01160	5.0578	PREDICTED: similar to limkain b1	1.99646e-05	0.000130933
tetur03g91499	5.03755	hypothetical protein	1.1606e-05	7.90184e-05
tetur120g00040	5.01698	Leucine-rich repeat domain, L domain-like RNI	2.88119e-20	7.6315e-19
tetur17g03950	5.01409	Hypothetical protein	4.01129e-11	5.26361e-10
tetur27g00220	5.00974	Cytochrome P450 probable pseudogene CYP probable pse	0	0
tetur11g01100	5.00835	Hypothetical protein	2.90382e-08	2.81893e-07
tetur30g01670	5.00548	PREDICTED: hypothetical protein	4.69345e-06	3.40194e-05
tetur26g00870	5.0003	Hypothetical protein	0.0146373	0.047122
tetur03g00830	4.99588	Cytochrome P450 - CYP392A12 CYP392A12	3.28184e-303	1.71826e-299
tetur21g01410	4.99359	Hypothetical protein	7.70794e-192	7.12168e-189
tetur09g92915	4.99262	hypothetical protein	2.12529e-14	3.734e-13
tetur24g00160	4.98826	Hypothetical protein	1.8078e-79	2.51284e-77
tetur17g00630	4.97976	lipase 1	0.000472688	0.00237129
tetur02g07460	4.9737	Orfan gene family A; member-8 OGFA8	1.27772e-05	8.64674e-05
tetur17g03410	4.95156	Domain of unknown function DUF3421 DDM9-12	4.73683e-33	2.26834e-31
tetur17g03530	4.94982	Epididymal secretory protein E1 precursor	2.86246e-181	2.24803e-178
tetur128g00020	4.91774	Protease inhibitor I4; serpin	6.08549e-12	8.6545e-11
tetur05g06430	4.91473	Cytidine deaminase-like	1.79927e-10	2.23762e-09
tetur28g01030	4.89698	Fibroin	1.53116e-92	2.89759e-90
tetur19g03360	4.88396	Intradiol ring-cleavage dioxygenase, core	2.14721e-128	7.66505e-126
tetur01g12490	4.87257	Hypothetical protein	4.87303e-07	4.07782e-06
tetur05g00070	4.86368	UDP-glycosyltransferase; teturUGT21 UGT	1.21758e-107	3.35519e-105
tetur02g03040	4.8435	Hypothetical protein	1.17716e-05	8.00418e-05
tetur04g06800	4.84234	enoyl-CoA hydratase	6.6681e-05	0.000398235
tetur07g05430	4.84037	Serine protease SP12	3.33313e-05	0.000211017
tetur13g00650	4.82743	Secreted peptide of unknown function SPU1	7.83434e-95	1.55764e-92
tetur05g00160	4.82652	hypothetical protein GrBNV_gp28	2.20418e-58	2.17743e-56
tetur02g14741	4.79331	BTB/Kelch-associated	9.57879e-110	2.73553e-107
tetur39g90795	4.77852	hypothetical protein	3.99165e-05	0.000249292
tetur07g91838	4.776	hypothetical protein	0.000349967	0.00181058
tetur171g90421	4.76328	hypothetical protein	1.09753e-44	8.13159e-43
tetur27g00350	4.74767	Cytochrome P450 - CYP392E8 CYP392E8	1.962e-163	1.18527e-160
tetur276g90204	4.72013	hypothetical protein	5.47932e-07	4.55604e-06
tetur02g12360	4.68301	BTB/Kelch-associated	1.33682e-31	6.10391e-30
tetur02g02600	4.67833	26S protease regulatory subunit 6A	1.3477e-05	9.0812e-05
tetur01g11990	4.67259	DNA-binding SAP	1.12451e-33	5.48531e-32
tetur10g02870	4.65568	Hypothetical protein	4.67978e-18	1.07779e-16
tetur03g05040	4.60788	Cytochrome P450 - fragment	5.20641e-95	1.06204e-92
tetur33g01520	4.60718	PAN/Apple domain	2.56633e-15	4.89191e-14
tetur35g00900	4.58546	Serine protease homologue SPH30	0.00688851	0.0248388
tetur02g08930	4.57337	Chemosensory Receptor; Gustatory receptor family TuGR124	0.000568439	0.00279536
tetur07g06390	4.5728	UDP-glycosyltransferase; teturUGT36 UGT	3.95129e-37	2.30717e-35
tetur07g05790	4.56443	Scramblase	8.72971e-10	1.01194e-08
tetur06g04920	4.53989	3-oxoacyl-acyl-carrier-protein reductase	2.85998e-13	4.54616e-12
tetur06g04520	4.53903	Cytochrome P450 - CYP392A16 CYP392A16	2.89681e-264	6.50002e-261
tetur24g02680	4.52745	Protein of unknown function DUF2362	4.43255e-130	1.74055e-127
tetur06g01610	4.50653	Calycin-like ApoDR9	9.85567e-23	3.0176e-21
tetur65g90089	4.50443	Leucine-rich repeat domain, L domain-like	8.33253e-05	0.000489951
tetur05g02320	4.50167	Leucine-rich repeat domain, L domain-like RNI	3.92535e-05	0.000245444
tetur12g00580	4.4814	Hypothetical protein	3.04415e-19	7.6108e-18
tetur01g05740	4.48134	Apolipoprotein D precursor ApoD29	2.31478e-37	1.36685e-35
tetur03g09961	4.47664	Cytochrome P450, conserved site CYP392D7	9.36e-41	6.15136e-39
tetur02g09780	4.44688	Orfan gene family B; member-4 OGFB4	0.000191019	0.00103782
tetur23g00880	4.42724	Cathepsin L TuPap-30	1.13607e-17	2.54917e-16
tetur12g00600	4.42502	C-factor	6.8071e-32	3.14468e-30
tetur01g12110	4.41861	Curculin-like (mannose-binding) lectin	2.07527e-09	2.29067e-08
tetur24g01480	4.41389	Hypothetical protein	1.34428e-06	1.05944e-05
tetur36g91067	4.40454	hypothetical protein	4.74212e-13	7.3674e-12
tetur02g09830	4.40043	UDP-glycosyltransferase; teturUGT10 UGT	9.56212e-156	5.56267e-153
tetur01g01510	4.39874	Apolipoprotein D precursor; putative	7.12733e-81	1.04625e-78
tetur07g02420	4.37701	Leucine-rich repeat domain, L domain-like RNI	1.05201e-41	7.3115e-40
tetur02g07530	4.36737	Orfan gene family B; member-6 OGFB6	0.00029521	0.00155027
tetur174g00010	4.35849	Proteinase inhibitor; propeptide	6.39111e-13	9.85135e-12
tetur23g02010	4.34968	Hypothetical protein	0.000194095	0.00105271
tetur05g02420	4.34885	Hypothetical protein	0.0027471	0.0113281
tetur04g07080	4.3386	Alpha-D-phosphohexomutase; alpha/beta/alpha I/II/III	0.00526302	0.0197956
tetur24g00200	4.32293	Apple-like	1.1865e-70	1.47908e-68
tetur04g05510	4.32031	ABC-transporter; putative pABC-38	0.00159556	0.00704963
tetur184g00040	4.3136	PREDICTED: UDP glucuronosyltransferase 2B10 isoform 1	5.71653e-18	1.30889e-16
tetur21g01380	4.30468	Hypothetical protein	0.000117206	0.000665564
tetur26g02903	4.30271	Leucine-rich repeat domain, L domain-like	3.17281e-101	7.66698e-99
tetur20g02020	4.29751	Hypothetical protein	0.00120834	0.00551404
tetur03g09510	4.28981	hypothetical protein hypothetical pro	8.59908e-36	4.78957e-34
tetur02g11890	4.28779	Putative amiloride-sensitive sodium channel TuENaC37	0.00751368	0.0267552
tetur18g00520	4.28745	CXXC finger 1	0.000170078	0.000935699
tetur47g00150	4.26372	CYP fragment	2.76204e-06	2.07081e-05
tetur03g00780	4.24581	PREDICTED: similar to adenylate cyclase	1.9606e-42	1.39344e-40
tetur08g05010	4.2418	Cathepsin B TuPap-11	3.12272e-96	6.62818e-94
tetur14g04180	4.23673	n/a	2.44566e-17	5.38012e-16
tetur171g00020	4.23253	Nucleophile aminohydrolases, N-terminal	0.000604051	0.00294928
tetur36g00530	4.20482	palmitoyl-protein thioesterase 1	4.61183e-28	1.7582e-26
tetur06g01160	4.18173	Hypothetical protein	0.0144392	0.0465987
tetur10g05690	4.17419	Replication fork protection component Swi3	2.76724e-86	4.77637e-84
tetur02g08720	4.17175	PREDICTED: RNA-dependent RNA polymerase Family family member	1.09568e-30	4.8207e-29
tetur02g14460	4.15902	PAN/Apple domain	2.81198e-29	1.1502e-27
tetur01g16584	4.14593	Lipocalin, ApoD type	3.51304e-08	3.38523e-07
tetur08g02090	4.13773	transcriptional regulator ATRX	5.18498e-07	4.32045e-06
tetur188g00040	4.13601	Hypothetical protein	9.95468e-155	5.58422e-152
tetur12g00570	4.1358	C-signal	5.15338e-86	8.70366e-84
tetur24g00960	4.12741	Hypothetical protein	0.00175166	0.00762988
tetur01g15530	4.10105	Hypothetical protein	0.00110545	0.00509468
tetur11g05480	4.09171	Hypothetical protein	1.76814e-07	1.56199e-06
tetur01g10750	4.08504	Carboxyl/cholinesterase TuCCE04	2.25752e-43	1.61913e-41
tetur06g01680	4.0702	cuticle protein CPR 24	1.50493e-05	0.000100715
tetur19g01690	4.06186	ABC-transporter; putative pABC-21	6.87298e-06	4.87156e-05
tetur01g06730	4.05627	Serine protease SP18	1.10326e-18	2.63758e-17
tetur03g91500	4.04597	hypothetical protein	0.000780283	0.00372974
tetur20g00470	4.04335	conserved hypothetical protein	4.99417e-39	3.10053e-37
tetur11g05740	4.01896	Lipase/lipooxygenase; PLAT/LH2 PLAT9	3.57595e-47	2.75331e-45
tetur11g90918	4.01833	hypothetical protein	6.90337e-07	5.66812e-06
tetur11g05410	4.00633	PREDICTED: similar to adenylate cyclase	8.35002e-34	4.13734e-32
tetur460g00010	3.97917	Zinc finger; N-recognin	0.00678105	0.0245223
tetur03g07090	3.963	Zinc finger, C2H2	0.00171082	0.00747477
tetur28g00620	3.96201	phosphatidylinositol-4-phosphate 5-kinase; type I; alpha	1.34901e-17	3.01407e-16
tetur29g00940	3.96165	Carboxyl/cholinesterase TuCCE50	2.23617e-201	2.34157e-198
tetur466g00030	3.94337	Unknown_Fbox_Gene, truncated RNI	3.08761e-12	4.5282e-11
tetur26g00820	3.93605	Hypothetical protein	0.0025406	0.010599
tetur05g05050	3.93328	UDP-glycosyltransferase; teturUGT28 UGT	3.89669e-32	1.81081e-30
tetur01g13610	3.90978	Proteinase inhibitor I32; inhibitor of apoptosis IAP	1.05349e-102	2.5855e-100
tetur441g00020	3.8969	Protein phosphatase 2A; regulatory B subunit; B56	7.942e-10	9.26783e-09
tetur03g07460	3.89232	ABC-transporter; class C; TuABCC-07	1.55887e-224	2.04043e-221
tetur15g91266	3.88587	hypothetical protein	0.00100229	0.00465776
tetur06g04960	3.88111	short-chain dehydrogenase/reductase SDR	2.96076e-21	8.51734e-20
tetur11g04480	3.87884	Kelch-type beta propeller	4.83686e-129	1.7668e-126
tetur22g00400	3.87529	Hypothetical protein	0.00899692	0.031106
tetur24g00170	3.87362	photosystem II CP47 protein	1.14226e-25	4.04088e-24
tetur08g05990	3.8602	Rhodopsin-like receptor	1.00089e-23	3.22812e-22
tetur24g00600	3.85967	Hypothetical protein	0.00157429	0.00696938
tetur07g00720	3.85921	Hypothetical protein	0.00171359	0.00748479
tetur517g00010	3.85253	Hypothetical protein	4.0745e-09	4.36238e-08
tetur10g01330	3.85047	Hypothetical protein	0.00188872	0.00812845
tetur278g00020	3.84525	Cytochrome P450 - fragment	9.40724e-12	1.31342e-10
tetur02g12430	3.84156	BTB/Kelch-associated	0.000417424	0.0021239
tetur114g00060	3.82901	PREDICTED: similar to miple CG1221-PA; isoform A isoform 1	0.00287091	0.0117676
tetur30g00790	3.8276	Rossmann-like alpha/beta/alpha sandwich fold	0.000723881	0.00348146
tetur09g92920	3.82582	hypothetical protein	1.95595e-38	1.20009e-36
tetur01g02480	3.81464	Glutathione S-transferase; class delta TuGSTd03	5.66154e-104	1.43429e-101
tetur11g02040	3.80899	microcystin synthetase adenylation domain	0.000241494	0.00128887
tetur26g00560	3.80768	PREDICTED: similar to Low-density lipoprotein receptor-related protein 1B precursor	1.52361e-43	1.10282e-41
tetur05g09535	3.80164	Leucine-rich repeat domain, L domain-like RNI	2.32311e-05	0.000150719
tetur28g01330	3.79617	Wannes-Thomas Secreted Protein 1 WTSP1a	4.24898e-28	1.62778e-26
tetur20g01190	3.78127	UNC93-like protein MFSD11	9.90447e-38	5.98344e-36
tetur27g00240	3.77284	cytochrome P450; fragment	0.0107351	0.036324
tetur01g08280	3.76335	Nuclear hormone receptor, ligand-binding domain	1.03935e-64	1.14965e-62
tetur20g01950	3.76187	Chaperonin Cpn60/TCP-1	0.00591725	0.0218945
tetur10g92068	3.7553	hypothetical protein	1.6984e-16	3.53335e-15
tetur02g14400	3.74245	Cytochrome P450 - CYP392A10v2 CYP392A10v2	1.87908e-75	2.52262e-73
tetur16g03680	3.73113	Cathepsin L TuPap-31	7.44447e-27	2.73202e-25
tetur14g03880	3.73064	chitinase	3.72605e-14	6.40318e-13
tetur60g00080	3.7191	UDP-glycosyltransferase; teturUGT78p UGT	1.6552e-12	2.48312e-11
tetur04g06770	3.70998	Carboxyl/cholinesterase TuCCE25	2.80212e-38	1.71256e-36
tetur02g12410	3.68947	BTB/Kelch-associated	0.000889021	0.00417954
tetur43g00420	3.68638	Hypothetical protein	0.00668379	0.0242453
tetur15g03490	3.68269	Hypothetical protein	0.00961173	0.0329848
tetur16g03530	3.6743	Hypothetical protein	8.71204e-08	7.98833e-07
tetur09g06789	3.66116	Chemosensory Receptor; Gustatory receptor family TuGR19	2.07378e-07	1.81971e-06
tetur08g00190	3.65376	UDP-glycosyltransferase; teturUGT40 UGT	5.05117e-46	3.83279e-44
tetur11g00720	3.63869	PREDICTED: similar to limkain b1	1.00363e-18	2.40672e-17
tetur07g04930	3.63307	Orfan gene family A; member-21 OGFA21	0.00913291	0.0315207
tetur29g00930	3.61773	Carboxyl/cholinesterase TuCCE58	1.4218e-125	4.9627e-123
tetur01g01500	3.61462	Apolipoprotein D precursor; putative	2.53784e-82	3.83287e-80
tetur24g00520	3.60449	WD40 repeat, conserved site	2.62209e-83	4.07774e-81
tetur21g03340	3.60126	Calycin-like	4.33979e-15	8.14345e-14
tetur01g15500	3.59151	Hypothetical protein	7.59077e-14	1.25901e-12
tetur03g07490	3.5692	ABC-transporter; class C; TuABCC-08	6.16017e-95	1.24048e-92
tetur12g01150	3.55932	Hypothetical protein	0.00919739	0.0317223
tetur01g15490	3.5526	Hypothetical protein	6.66011e-29	2.65509e-27
tetur01g91152	3.54879	hypothetical protein	1.60568e-06	1.24978e-05
tetur02g07760	3.5285	adenylate cyclase; putative	1.7717e-34	9.33831e-33
tetur05g92603	3.52267	hypothetical protein	0.0109622	0.0369968
tetur03g05880	3.51718	putative I-type Lysozyme; possibly a pseudogene LYSI1	3.98946e-13	6.25374e-12
tetur28g00580	3.50771	phosphatidylinositol-4-phosphate 5-kinase; type I; alpha	6.05721e-96	1.26854e-93
tetur03g05030	3.49575	Cytochrome P450 - CYP392D6 CYP392D6	6.29096e-37	3.6462e-35
tetur17g03540	3.49498	Hypothetical protein	1.34269e-11	1.84189e-10
tetur97g00060	3.49366	DnaJ	0.000931736	0.00435818
tetur08g91637	3.47809	hypothetical protein	1.25087e-06	9.9079e-06
tetur08g00720	3.47387	Fibroin related	8.8598e-05	0.000517486
tetur04g02440	3.47123	PREDICTED: similar to adenylate cyclase	9.69004e-23	2.97269e-21
tetur04g06070	3.47091	Hypothetical protein	0.00315589	0.0127658
tetur03g04370	3.46862	GH15585	2.48623e-14	4.33421e-13
tetur31g01950	3.46455	mismatch repair protein pms1 homologue; putative	7.31484e-122	2.39363e-119
tetur12g00740	3.44871	Hypothetical protein	1.87232e-65	2.08571e-63
tetur16g03200	3.42027	PREDICTED: similar to adenylate cyclase	8.61515e-21	2.3657e-19
tetur89g00020	3.41587	Hypothetical protein	1.39311e-168	9.94616e-166
tetur07g04340	3.4083	Hypothetical protein	1.53734e-05	0.000102622
tetur28g01370	3.38683	Immunoglobulin E-set MDL13	0.0143011	0.0462197
tetur10g04020	3.37607	beta-tubulin	1.28347e-119	4.03189e-117
tetur15g03480	3.37506	Hypothetical protein	0.00850984	0.0297031
tetur11g05440	3.36763	Lipase/lipooxygenase; PLAT/LH2 PLAT8	9.28331e-17	1.97311e-15
tetur11g90930	3.36011	hypothetical protein	0.0105004	0.0356144
tetur30g01750	3.34509	PREDICTED: hypothetical protein	0.00856727	0.0298505
tetur28g00630	3.33758	Fibrillar collagen precursor FCOL	5.2978e-12	7.59932e-11
tetur21g01180	3.33195	HMW kininogen	1.6639e-05	0.000110554
tetur24g02330	3.32935	nitrilase homolog 1	0.00500353	0.0189878
tetur03g07220	3.32523	Apple-like	0.000161355	0.000892885
tetur17g00660	3.31785	protein Red	5.19924e-125	1.77532e-122
tetur128g00030	3.3175	serpin 3 inhibitory serine protease inhibitor	2.48669e-57	2.39622e-55
tetur26g00370	3.3158	Thioredoxin-like fold	1.12263e-10	1.41745e-09
tetur05g07750	3.30803	autophagy-related protein 101	9.45705e-165	6.18924e-162
tetur03g01140	3.3063	peptidase M28	4.2554e-06	3.10448e-05
tetur07g00730	3.30579	Leucine-rich repeat domain, L domain-like RNI	8.27501e-09	8.52299e-08
tetur03g02760	3.30261	Scramblase	2.40566e-23	7.61807e-22
tetur06g05060	3.30021	short-chain dehydrogenase/reductase SDR	2.03921e-50	1.71282e-48
tetur11g05720	3.2848	Lipase/lipooxygenase; PLAT/LH2 PLAT10	8.28109e-20	2.15349e-18
tetur02g06900	3.28296	inositol monophosphatase 3	6.02513e-44	4.4017e-42
tetur13g01210	3.28005	Hypothetical protein	9.89918e-93	1.89617e-90
tetur30g00080	3.27696	39S ribosomal protein L51; mitochondrial precursor	0.000781518	0.0037345
tetur02g02480	3.26353	UDP-glycosyltransferase; teturUGT07 UGT	0.000138496	0.000776912
tetur31g02020	3.25772	Apple-like	1.37392e-50	1.16023e-48
tetur02g14410	3.25667	Legumain TuLeg-14	6.2528e-14	1.04778e-12
tetur01g09920	3.25107	OTU domain-containing protein 5/Otubain-like deubiquitinase 1	3.91978e-07	3.32082e-06
tetur02g14540	3.24576	Cathepsin L TuPap-43	1.13284e-82	1.72753e-80
tetur32g00960	3.20257	Hypothetical protein	6.50479e-112	1.92775e-109
tetur186g00010	3.18681	Na+/dicarboxylate; Na+/tricarboxylate and phosphate transporter; putative	0.00043179	0.00218708
tetur55g00120	3.18031	Cathepsin B TuPap-24	4.43216e-147	2.1755e-144
tetur21g03010	3.17233	Hypothetical protein	9.52309e-10	1.09823e-08
tetur24g00860	3.17211	kelch-like 18	1.18182e-44	8.71497e-43
tetur02g07480	3.16833	Orfan gene family A; member-3 OGFA3	0.0108854	0.0367849
tetur447g00010	3.16561	Hypothetical protein	5.3218e-07	4.42976e-06
tetur614g00010	3.16303	Hypothetical protein	1.38924e-18	3.28627e-17
tetur17g00360	3.15743	Carboxyl/cholinesterase; incomplete CCEincTu08	2.20433e-11	2.94417e-10
tetur24g02580	3.15262	Carboxyl/cholinesterase; incomplete CCEincTu10	1.7864e-12	2.67483e-11
tetur07g04960	3.15053	Phosphatidic acid phosphatase type 2/haloperoxidase	1.45204e-15	2.82616e-14
tetur12g03950	3.14159	Serine protease SP29	7.70501e-20	2.00701e-18
tetur01g13450	3.13866	Hypothetical protein	9.18529e-07	7.40623e-06
tetur03g08460	3.13033	Hypothetical protein	3.35977e-34	1.71895e-32
tetur03g07510	3.122	Chemosensing Ionotropic Receptor : IR25A homolog TuIR3	5.91691e-19	1.44762e-17
tetur03g08160	3.11505	cardioacceleratory peptide receptor	7.3598e-13	1.13112e-11
tetur02g14480	3.10568	Short-chain dehydrogenase/reductase SDR	0.000281141	0.00148283
tetur19g03010	3.0873	Hypothetical protein	2.72637e-34	1.40403e-32
tetur35g01540	3.08333	Serine proteases, trypsin family, histidine active site SP44	0.00349095	0.0138957
tetur123g00050	3.07951	Cathepsin L TuPap-56	1.16317e-49	9.66665e-48
tetur19g00500	3.07715	Hypothetical protein	1.38303e-237	2.17232e-234
tetur31g00700	3.06809	Cathepsin L TuPap-48	6.71293e-14	1.11932e-12
tetur380g00010	3.06669	Nucleotide-binding alpha-beta plait domain	2.48682e-11	3.30741e-10
tetur04g06160	3.05799	thyrotroph embryonic factor bZIP_2	6.84451e-12	9.65919e-11
tetur08g07760	3.05007	Hypothetical protein	5.47655e-28	2.08281e-26
tetur11g03410	3.04916	Hypothetical protein	0.00524574	0.0197542
tetur02g14791	3.0491	BTB/Kelch-associated	4.20131e-05	0.00026083
tetur26g01450	3.0337	Glutathione S-transferase; class delta TuGSTd07	5.88185e-60	5.9604e-58
tetur25g00410	3.03336	Hypothetical protein	3.08699e-36	1.73169e-34
tetur06g03470	3.03161	Leucine-rich repeat domain, L domain-like RNI	1.35145e-37	8.07121e-36
tetur12g03940	3.02268	Serine protease SP28	1.6645e-21	4.85954e-20
tetur09g01020	3.02048	Hypothetical protein	1.18299e-26	4.3012e-25
tetur20g00450	3.00526	conserved hypothetical protein	1.05501e-31	4.84536e-30
tetur35g00180	3.00477	Carboxyl/cholinesterase; incomplete CCEincTu13	4.66575e-31	2.09985e-29
tetur20g02200	3.00196	Myosin regulatory light chain; isoform1 MYL1;2	2.08302e-36	1.18543e-34
tetur24g01070	2.99255	Hypothetical protein	0.00230621	0.00971665
tetur01g13870	2.9823	NADH dehydrogenase subunit 2	0.00302155	0.0122825
tetur11g01170	2.96221	Hypothetical protein	7.77215e-08	7.17257e-07
tetur26g02801	2.95002	Glutathione S-transferase, C-terminal TuGSTd09	1.9171e-53	1.72068e-51
tetur27g02598	2.94604	Cytochrome P450, E-class, group I CYP392E4	9.40178e-91	1.73734e-88
tetur03g91572	2.9444	hypothetical protein	0.00401917	0.0157077
tetur23g91461	2.94331	hypothetical protein	1.6759e-25	5.83668e-24
tetur38g00220	2.92619	Hypothetical protein	0.0146712	0.0471923
tetur23g01990	2.92617	Hypothetical protein	0.00179538	0.00778576
tetur06g02130	2.92609	Apolipoprotein D ApoD6	2.55158e-47	1.98404e-45
tetur03g09050	2.92502	mitochondrial chaperone BCS1	1.03774e-06	8.32899e-06
tetur24g00440	2.92216	unnamed protein product	1.15223e-15	2.26793e-14
tetur02g90624	2.91773	hypothetical protein	4.51424e-09	4.79413e-08
tetur23g00070	2.91596	Hypothetical protein	3.94391e-05	0.000246506
tetur24g00840	2.91467	BTB/POZ-like	0.00239061	0.0100346
tetur196g00020	2.91235	Cathepsin L-like TuPap-58	1.32149e-09	1.49544e-08
tetur02g03750	2.9036	lipase 1	0.00132089	0.00597041
tetur66g00070	2.90277	Serine protease SP45	1.26678e-14	2.28968e-13
tetur23g00260	2.89834	Cytochrome P450 - CYP392D1 CYP392D1	1.25873e-68	1.52984e-66
tetur02g07610	2.89467	Orfan gene family A; member-6 OGFA6	0.000103067	0.000593211
tetur05g01830	2.8901	serine-threonine kinase receptor-associated protein	0.000176707	0.000968075
tetur06g04940	2.88925	3-oxoacyl-acyl-carrier-protein reductase	2.59745e-43	1.85446e-41
tetur05g92637	2.88716	hypothetical protein	4.61674e-10	5.52707e-09
tetur06g01690	2.88344	Glycoside hydrolase; subgroup; catalytic core	1.77812e-40	1.15888e-38
tetur06g91385	2.88272	hypothetical protein	4.9044e-19	1.20742e-17
tetur13g02590	2.87195	Major facilitator superfamily; general substrate transporter NAGLT1a	1.99215e-19	5.02259e-18
tetur30g01810	2.86995	PREDICTED: hypothetical protein	2.19662e-23	6.97017e-22
tetur305g00010	2.86993	Hypothetical protein	3.29775e-10	3.99675e-09
tetur557g00020	2.86495	methylenetetrahydrofolate dehydrogenase	2.12372e-34	1.10455e-32
tetur04g05540	2.86446	ABC-transporter; class C TuABCC-13	2.04076e-34	1.06493e-32
tetur08g06030	2.85362	Legumain TuLeg-16	8.70889e-60	8.76863e-58
tetur01g03900	2.85316	Methyltransferase type 11	0.000581505	0.00284983
tetur106g00050	2.85039	PREDICTED: similar to Y41C4A.8	5.73438e-26	2.03778e-24
tetur11g00780	2.84457	PREDICTED: similar to limkain b1	1.0833e-19	2.794e-18
tetur21g91211	2.84234	hypothetical protein	0.00176935	0.00769625
tetur08g07170	2.83952	Helix-loop-helix DNA-binding	9.54809e-41	6.24883e-39
tetur23g02020	2.83805	Hypothetical protein	2.6412e-20	7.00766e-19
tetur27g00340	2.83114	Cytochrome P450 - CYP392E7 CYP392E7	8.06057e-148	4.08411e-145
tetur05g92602	2.82961	hypothetical protein	0.0018503	0.00798865
tetur20g03260	2.82744	Cytochrome P450 - probable pseudogene CYP probable pse	5.8419e-09	6.13361e-08
tetur02g04900	2.82656	PREDICTED: similar to Bsdc1 protein	4.08384e-66	4.61474e-64
tetur16g02250	2.81892	Low-density lipoprotein (LDL) receptor class A repeat SP26/M	3.20626e-39	2.0064e-37
tetur22g02780	2.80966	Insect antifreeze protein	2.16062e-14	3.79182e-13
tetur16g01140	2.80775	Hypothetical protein	9.03423e-34	4.44829e-32
tetur20g00010	2.79813	Hypothetical protein	5.39222e-15	9.99948e-14
tetur14g03800	2.79395	PREDICTED: similar to PMP1 protein	2.02227e-21	5.8822e-20
tetur24g00770	2.79162	BTB/POZ-like	1.07402e-19	2.77462e-18
tetur07g00610	2.78161	Leucine-rich repeat domain, L domain-like RNI	0.0040254	0.0157281
tetur57g00050	2.77866	Hypothetical protein	0.000321183	0.0016748
tetur20g00020	2.77325	Hypothetical protein	4.21125e-62	4.49973e-60
tetur60g00060	2.7669	Hypothetical protein	3.28066e-06	2.43823e-05
tetur01g14350	2.76385	Transcription initiation factor TFIID subunit 10	3.05752e-82	4.57376e-80
tetur318g00010	2.76362	Hypothetical protein	1.30366e-18	3.09782e-17
tetur14g00740	2.76168	Hypothetical protein	0.00280828	0.011547
tetur01g08140	2.74922	Leucine-rich repeat domain, L domain-like RNI	0.000432405	0.00218878
tetur49g00030	2.74486	Leucine-rich repeat domain, L domain-like RNI	1.25619e-06	9.94506e-06
tetur17g00090	2.7292	Carboxyl/cholinesterase; incomplete CCEincTu07	1.70524e-05	0.000113205
tetur24g01030	2.7186	apolipoprotein D ApoD99	1.01324e-57	9.82404e-56
tetur04g02380	2.71001	TLDc	1.73449e-182	1.51354e-179
tetur05g06390	2.70966	Hypothetical protein	1.74076e-17	3.86188e-16
tetur03g08150	2.70561	arginine-vasopressin receptor 1a	0.00065898	0.00319069
tetur22g02810	2.70208	Insect antifreeze protein	0.000247914	0.00132044
tetur30g01110	2.70124	Hypothetical protein	1.72571e-19	4.39315e-18
tetur90g00030	2.70084	medium-chain specific acyl-CoA dehydrogenase; mitochondrial precursor	5.82097e-101	1.36463e-98
tetur30g01790	2.70031	hypothetical protein	4.14433e-07	3.49973e-06
tetur01g05200	2.69674	Hypothetical protein	7.23604e-06	5.11275e-05
tetur11g90914	2.69553	hypothetical protein	9.86197e-48	7.7451e-46
tetur24g00250	2.68685	Cathepsin B-like TuPap-62	0.000361117	0.00186214
tetur34g00160	2.68458	Leucine-rich repeat domain, L domain-like RNI	5.42086e-17	1.16798e-15
tetur23g91446	2.68317	hypothetical protein	0.00255243	0.0106455
tetur13g92965	2.68152	hypothetical protein	1.13226e-37	6.78795e-36
tetur28g02510	2.67598	Aldehyde dehydrogenase; N-terminal	3.45602e-37	2.02551e-35
tetur95g00010	2.67023	Ankyrin repeat-containing domain	0.0027262	0.0112537
tetur24g00680	2.66095	kelch-like 18	5.77638e-08	5.41346e-07
tetur03g06580	2.6524	Hypothetical protein	0.000369708	0.00190269
tetur20g00440	2.63166	Nose resistant-to-fluoxetine protein, N-terminal	1.53891e-15	2.98785e-14
tetur06g03070	2.63152	Calycin-like ApoDR5	3.13394e-09	3.40421e-08
tetur09g04470	2.63121	Cathepsin L-like TuPap-55	5.8116e-23	1.80045e-21
tetur43g00580	2.62909	Hypothetical protein	5.31253e-33	2.5286e-31
tetur01g03110	2.62511	Tetratricopeptide repeat	5.87804e-14	9.87448e-13
tetur01g15100	2.60366	Hypothetical protein	0.00137452	0.00617726
tetur154g00010	2.59826	Hypothetical protein	8.34713e-09	8.58039e-08
tetur16g03330	2.59051	Serine protease homologue SPH5	3.12397e-17	6.84354e-16
tetur30g00100	2.58822	protein kinase	4.96882e-21	1.39367e-19
tetur01g00490	2.58268	intradiol ring-cleavage dioxygenase	4.34202e-55	4.05953e-53
tetur02g14280	2.58064	Hypothetical protein	2.98276e-45	2.23096e-43
tetur04g03910	2.57538	Small secreted protein; Family G SSPG2	2.63676e-25	9.10234e-24
tetur07g05900	2.56404	phospholipid scramblase 2	2.60484e-86	4.54603e-84
tetur441g00040	2.55595	Peptidase S1, PA clan	4.71239e-05	0.000289583
tetur19g03290	2.54933	Protein of unknown function DM4/12	0.0063902	0.0233693
tetur28g01420	2.54914	Cathepsin B-like TuPap-22	2.39011e-58	2.33177e-56
tetur04g08760	2.54901	scavenger receptor activity Scv4	7.54702e-63	8.17524e-61
tetur09g00610	2.54256	Disintegrin domain	7.35951e-16	1.47256e-14
tetur06g04980	2.53709	short-chain dehydrogenase/reductase SDR	7.51983e-41	5.00483e-39
tetur01g03880	2.53549	Methyltransferase type 11	7.15766e-29	2.84621e-27
tetur04g90883	2.51147	hypothetical protein	3.4922e-15	6.59279e-14
tetur03g00400	2.5067	Hypothetical protein	8.49378e-21	2.33646e-19
tetur22g01210	2.50605	PREDICTED: similar to peritrophin 1	1.59058e-37	9.46333e-36
tetur08g07790	2.50068	Hypothetical protein	3.84439e-59	3.82176e-57
tetur07g01180	2.49943	Hypothetical protein	2.88753e-07	2.49611e-06
tetur01g08680	2.49355	Carboxyl/cholinesterase TuCCE01	7.35766e-10	8.63728e-09
tetur06g01100	2.48593	Hypothetical protein	1.32307e-10	1.66119e-09
tetur437g00030	2.48484	Cytochrome P450, conserved site	1.87307e-20	5.02912e-19
tetur03g05060	2.48484	Cytochrome P450 - probable pseudogene	9.40235e-06	6.50298e-05
tetur04g00760	2.48301	ribosomal protein S7	1.26424e-87	2.23116e-85
tetur01g02500	2.47143	Glutathione S-transferase; class delta TuGSTd04	1.48904e-105	3.96412e-103
tetur01g02470	2.46999	Glutathione S-transferase, C-terminal TuGSTd02	1.19519e-52	1.05466e-50
tetur21g01580	2.46853	Hypothetical protein	2.04756e-07	1.79771e-06
tetur05g02410	2.46096	Leucine-rich repeat domain, L domain-like RNI	0.0142381	0.0460416
tetur33g00550	2.45684	titin b	0.0043075	0.0166846
tetur01g11780	2.45457	Hypothetical protein	8.22267e-68	9.78436e-66
tetur23g01820	2.45289	Tetratricopeptide repeat	7.95802e-35	4.25158e-33
tetur33g01630	2.45266	Hypothetical protein	2.96909e-36	1.67152e-34
tetur120g00020	2.45222	UNC93-like protein MFSD11	2.55696e-06	1.93087e-05
tetur11g05540	2.44171	Cytochrome P450 - CYP385C3 CYP385C3	1.57297e-32	7.44177e-31
tetur507g00010	2.4356	aldo/keto reductase	5.1211e-67	5.9145e-65
tetur11g05110	2.43443	adenylate cyclase	0.00986722	0.0337143
tetur05g02140	2.43225	Leucine-rich repeat domain, L domain-like RNI	6.50748e-10	7.69097e-09
tetur29g00220	2.42775	Glutathione S-transferase; class delta TuGSTd14	5.8501e-34	2.93571e-32
tetur05g05300	2.42716	Glutathione S-transferase; class mu TuGSTm12	2.66192e-52	2.3358e-50
tetur31g00830	2.42077	Tu28/Tu_MCL25 member a	7.29458e-13	1.12219e-11
tetur01g13600	2.42028	solute carrier family 35 member B1	2.29804e-28	8.89046e-27
tetur18g01260	2.41316	cathepsin A	1.64475e-66	1.87203e-64
tetur04g90882	2.40972	hypothetical protein	5.38591e-05	0.00032688
tetur04g00790	2.4088	Glycoside hydrolase; subgroup; catalytic core GBA1	8.8655e-25	2.97701e-23
tetur136g00040	2.40635	Hypothetical protein	2.27129e-39	1.44434e-37
tetur24g00830	2.40599	BTB/POZ-like	5.98379e-42	4.21468e-40
tetur11g01020	2.40406	Hypothetical protein	1.68078e-13	2.71885e-12
tetur01g06660	2.40405	Hypothetical protein	0.0127675	0.0420859
tetur06g01700	2.40154	Glycoside hydrolase; subgroup; catalytic core	1.86221e-37	1.10376e-35
tetur02g10370	2.39978	Double-stranded RNA binding	4.5797e-109	1.28452e-106
tetur01g01960	2.39873	glutamine synthetase	0.00341067	0.0136279
tetur22g02040	2.39747	LY6_UPAR protein TeturLY6_UPAR18	1.53983e-22	4.69634e-21
tetur17g03420	2.39143	Domain of unknown function DUF3421 DDM9-11	1.10041e-20	2.99552e-19
tetur03g09880	2.39072	ABC-transporter; class C; TuABCC-11	2.41829e-29	9.9175e-28
tetur02g02560	2.38749	BCCIP homolog	0.000244515	0.00130322
tetur09g01190	2.37447	fatty acid ELOngation family member	0.00291893	0.0119271
tetur01g10820	2.37158	Carboxyl/cholinesterase TuCCE08	2.64215e-32	1.23881e-30
tetur30g01270	2.37129	Hypothetical protein	2.17492e-07	1.89997e-06
tetur13g04350	2.36711	PREDICTED: similar to F55A4.8a	1.2607e-55	1.18574e-53
tetur05g08910	2.36158	Hypothetical protein	0.00107756	0.00497656
tetur11g05760	2.35677	Carboxyl/cholinesterase TuCCE34	6.774e-24	2.20288e-22
tetur02g14561	2.3533	Diacylglycerol/phorbol-ester binding	2.50598e-30	1.08433e-28
tetur01g05730	2.34913	Apolipoprotein D precursor ApoD28	1.85717e-28	7.23909e-27
tetur63g00030	2.34713	Insect antifreeze protein	8.20836e-08	7.54411e-07
tetur31g00710	2.34338	Apolipoprotein D; probably a pseudogene ApoD33	0.000113727	0.000648625
tetur24g01970	2.33017	solute carrier family 22 member 4	4.27195e-12	6.18999e-11
tetur05g05240	2.32993	Glutathione S-transferase; class mu TuGSTm07	4.16542e-21	1.18312e-19
tetur44g00240	2.32892	Hypothetical protein	0.00739811	0.0263976
tetur03g00600	2.32552	Hypothetical protein	0.0156714	0.0498988
tetur08g00620	2.31901	Hypothetical protein	0.00100073	0.00465319
tetur21g00410	2.31688	sodium-dependent glucose transporter 1	2.99412e-21	8.59757e-20
tetur19g02880	2.31517	Hypothetical protein	2.33439e-20	6.23577e-19
tetur16g03420	2.31387	beta-mannosidase	1.191e-31	5.45394e-30
tetur02g09850	2.31044	UDP-glycosyltransferase; teturUGT11 UGT	1.19203e-88	2.12763e-86
tetur25g01070	2.31034	Hypothetical protein	7.46296e-06	5.26362e-05
tetur03g01410	2.30613	Hypothetical protein	0.000831143	0.0039369
tetur437g00010	2.29843	Hypothetical protein	1.04891e-30	4.6279e-29
tetur34g00300	2.29752	Leucine-rich repeat domain, L domain-like RNI	0.000196272	0.00106232
tetur645g00010	2.29158	Hypothetical protein	0.000212259	0.00114333
tetur35g00190	2.28918	Carboxyl/cholinesterase; incomplete CCEincTu14	6.59341e-19	1.60812e-17
tetur12g02110	2.28162	conserved unknown protein	2.24805e-80	3.21001e-78
tetur15g00280	2.28065	L-galactose dehydrogenase	6.16163e-83	9.4883e-81
tetur28g01750	2.27723	Hypothetical protein	3.18736e-05	0.00020236
tetur30g01740	2.27504	PREDICTED: hypothetical protein	1.28487e-09	1.45715e-08
tetur30g00090	2.27364	Hypothetical protein	2.24827e-14	3.93685e-13
tetur12g04600	2.27116	Carboxyl/cholinesterase TuCCE37	6.86455e-37	3.96402e-35
tetur03g05000	2.26576	Cytochrome P450 - CYP392D3 CYP392D3	2.36309e-58	2.31981e-56
tetur08g03270	2.26403	Alkaline phosphatase-like, alpha/beta/alpha	1.16916e-09	1.33848e-08
tetur02g09730	2.2541	adenylosuccinate lyase	7.6194e-10	8.91788e-09
tetur17g03390	2.24783	Domain of unknown function DUF3421 DDM9-17	1.85941e-33	8.98639e-32
tetur208g00020	2.24742	Mitochondrial substrate/solute carrier	5.40772e-67	6.19993e-65
tetur400g00010	2.24335	CRAL-TRIO lipid binding domain	1.49592e-06	1.16898e-05
tetur24g00220	2.24124	Hypothetical protein	3.54455e-24	1.16718e-22
tetur18g01440	2.23978	Peptidase M16; core	3.56478e-30	1.52984e-28
tetur06g04580	2.22799	Hypothetical protein	3.40503e-11	4.49814e-10
tetur02g13050	2.22779	Hypothetical protein	1.32082e-48	1.06391e-46
tetur36g00010	2.22475	Hypothetical protein	8.43117e-19	2.03736e-17
tetur46g00010	2.21206	Lipase/lipooxygenase; PLAT/LH2 PLAT7	9.5824e-17	2.03393e-15
tetur08g04870	2.21019	PREDICTED: similar to adenylate cyclase	1.24102e-09	1.41354e-08
tetur28g01730	2.18998	3-oxoacyl-acyl-carrier-protein reductase	8.42096e-42	5.87858e-40
tetur11g04470	2.18268	serum amyloid A protein-like	3.08364e-67	3.58776e-65
tetur615g00020	2.18206	PREDICTED: similar to PMP1 protein	4.31125e-10	5.17713e-09
tetur01g02510	2.17089	Glutathione S-transferase; class delta TuGSTd05	1.22394e-55	1.15809e-53
tetur01g10800	2.16333	Carboxyl/cholinesterase TuCCE06	2.93202e-42	2.07447e-40
tetur24g00870	2.16016	Galactose oxidase/kelch; beta-propeller	5.31658e-14	8.95044e-13
tetur35g01560	2.15153	Leucine-rich repeat, ribonuclease inhibitor subtype SPH41	8.24222e-07	6.7078e-06
tetur06g01570	2.14925	Glycoside hydrolase; subgroup; catalytic core	4.32022e-21	1.22487e-19
tetur46g00090	2.12773	Hypothetical protein	0.000122883	0.000695538
tetur06g01200	2.12438	PREDICTED: similar to ring canal kelch protein	0.00028282	0.00149069
tetur17g03440	2.12052	Domain of unknown function DUF3421 DDM9-13	1.53814e-35	8.47706e-34
tetur35g00200	2.11673	Carboxyl/cholinesterase TuCCE65	1.94195e-29	7.98486e-28
tetur01g15760	2.11198	Major facilitator superfamily domain	2.11414e-97	4.61206e-95
tetur20g00290	2.10767	Cytochrome P450 - CYP392B3 CYP392B3	4.45567e-26	1.59783e-24
tetur15g03250	2.10534	mutS protein homolog 4	7.69912e-69	9.44766e-67
tetur12g01920	2.10473	Chibby family	1.13082e-13	1.84633e-12
tetur17g02850	2.10372	PREDICTED: similar to apical endosomal glycoprotein	9.78275e-14	1.61236e-12
tetur07g06710	2.1022	PREDICTED: sodium-dependent glucose transporter 1-like; partial	1.80796e-33	8.76471e-32
tetur06g91354	2.10066	hypothetical protein	6.7625e-27	2.48756e-25
tetur15g01050	2.09791	adenylate cyclase	2.64652e-89	4.77803e-87
tetur17g92129	2.09638	hypothetical protein	0.00064989	0.00315056
tetur07g07140	2.09593	Hypothetical protein	2.09009e-21	6.06822e-20
tetur09g00490	2.09553	Domain of unknown function DUF3421 DDM9-10	4.05883e-14	6.92956e-13
tetur297g00020	2.09526	PREDICTED: similar to PMP1 protein	0.00507522	0.0192273
tetur14g03760	2.093	PREDICTED: hypothetical protein; partial	2.15463e-05	0.000140601
tetur21g01040	2.09177	Hypothetical protein	0.00834051	0.0292094
tetur16g03270	2.08486	GF12948	0.00257958	0.0107331
tetur23g00050	2.08148	Cathepsin L TuPap-29	1.80198e-17	3.99206e-16
tetur34g00240	2.07431	Leucine-rich repeat domain, L domain-like RNI	3.23671e-30	1.39352e-28
tetur28g01360	2.06768	Wannes-Thomas Secreted Protein 2 WTSP2	1.10634e-17	2.48959e-16
tetur467g00010	2.06666	multidrug resistance-associated protein 1	2.96859e-10	3.62297e-09
tetur21g01420	2.0624	Hypothetical protein	6.78818e-21	1.88712e-19
tetur07g03230	2.0613	Na+ channel, amiloride-sensitive TuENaC96	0.000547916	0.00270718
tetur04g02350	2.06008	UDP-glycosyltransferase; teturUGT13 UGT	1.57012e-18	3.69743e-17
tetur03g03210	2.05886	GL13840	0.00524526	0.0197542
tetur06g03690	2.05805	Hypothetical protein	0.00789513	0.0278985
tetur30g01120	2.05041	Plexin domain-containing protein	1.23622e-07	1.11019e-06
tetur152g00010	2.04791	PREDICTED: solute carrier family 2	2.30445e-35	1.26118e-33
tetur01g16520	2.04577	Secreted low complexity protein; putative SLCP4	8.78292e-37	5.05323e-35
tetur09g92906	2.04577	hypothetical protein	6.06457e-14	1.01769e-12
tetur12g03160	2.04378	BTB/Kelch-associated	3.34522e-23	1.04668e-21
tetur14g03830	2.0433	chitinase CHT5	1.02947e-50	8.74045e-49
tetur01g06680	2.03926	hypothetical protein BRAFLDRAFT_118224	0.000574439	0.00282136
tetur13g03400	2.03756	PREDICTED: similar to adenylate cyclase	6.43661e-12	9.0999e-11
tetur19g02570	2.03756	PHYH	3.58204e-30	1.53306e-28
tetur02g06640	2.03309	Cytochrome P450 - CYP probable pseudogene CYP pseudogene	7.43468e-05	0.000440833
tetur500g00010	2.03113	Hypothetical protein	0.000406327	0.00207416
tetur02g09770	2.02948	Orfan gene family; member-16 OGFA16	0.000999543	0.00465042
tetur20g03210	2.02231	PREDICTED: similar to adenylate cyclase	4.28009e-25	1.46465e-23
tetur26g00480	2.01925	UNCoordinated family member	4.48342e-73	5.67912e-71
tetur04g07030	2.01876	sorbitol dehydrogenase	1.31708e-08	1.32103e-07
tetur11g05570	2.01333	Hypothetical protein	1.55381e-10	1.94004e-09
tetur22g02700	2.00875	Insect antifreeze protein	2.40633e-05	0.00015599
tetur77g00030	2.00784	hatching enzyme	7.70805e-34	3.8435e-32
tetur11g02080	2.00627	Hypothetical protein	4.19868e-07	3.54373e-06
tetur37g00580	2.00617	4-nitrophenylphosphatase	0.000372383	0.0019152
tetur11g05470	2.00312	Hypothetical protein	3.47274e-06	2.57294e-05
tetur07g06970	2.00044	HMW kininogen	0.00185099	0.00798942
tetur06g01310	1.99692	Hypothetical protein	4.53127e-07	3.81419e-06
tetur136g00020	1.995	patched sphingolipid transporter	1.58426e-08	1.57693e-07
tetur08g07920	1.99212	Hypothetical protein	1.60899e-14	2.8621e-13
tetur16g03310	1.98973	3-Pan modules Cell Surface Protein; antigen-2 TPAN-4	1.26752e-90	2.315e-88
tetur05g02900	1.9891	Hypothetical protein	0.00048851	0.00244286
tetur01g12480	1.98538	Hypothetical protein	2.96895e-05	0.000189643
tetur21g03190	1.97744	Calycin-like ApoDR8	2.00519e-06	1.54013e-05
tetur02g08040	1.97629	spectrin; alpha; non-erythrocytic 1	1.41471e-08	1.41534e-07
tetur36g00260	1.97536	HR96-like nuclear receptor h HR96-like h	2.46871e-39	1.55727e-37
tetur02g08740	1.97015	Hypothetical protein	2.05711e-24	6.81669e-23
tetur28g00020	1.96965	Low-density lipoprotein (LDL) receptor class A repeat	3.77631e-14	6.48246e-13
tetur30g01160	1.96874	Plexin domain-containing protein	1.38961e-51	1.20589e-49
tetur07g01450	1.96778	Leucine-rich repeat domain, L domain-like RNI	2.04745e-18	4.78562e-17
tetur18g02340	1.96753	putative Delta protein	0.012315	0.0408342
tetur49g00210	1.96516	Leucine-rich repeat domain, L domain-like	0.000277749	0.0014679
tetur33g00500	1.96312	Hypothetical protein	0.00186982	0.00805962
tetur02g00800	1.96307	glycogen debranching enzyme	8.05482e-105	2.10862e-102
tetur11g01030	1.95949	PREDICTED: similar to limkain b1	9.11545e-08	8.34361e-07
tetur11g90923	1.95919	hypothetical protein	0.00337559	0.0135084
tetur43g00340	1.95754	cuticle protein CPR 1	0.00719805	0.0257657
tetur05g05020	1.95658	UDP-glycosyltransferase; teturUGT26 UGT	2.40346e-20	6.3985e-19
tetur08g08251	1.95174	n/a	1.21629e-07	1.09417e-06
tetur11g01070	1.95087	Hypothetical protein	0.00322045	0.0129911
tetur22g00750	1.94879	dopa decarboxylase	1.01547e-129	3.89023e-127
tetur11g05020	1.94337	Hypothetical protein	0.00785749	0.0277905
tetur22g02110	1.94164	PLAT/LH2 domain PLAT17	2.81623e-05	0.000180475
tetur33g01430	1.9395	PAN/Apple domain TPAN-53	2.66199e-27	9.95519e-26
tetur05g05670	1.93902	Glycine-rich secreted protein GRSP3	0.0152946	0.0488576
tetur02g14731	1.93729	BTB/Kelch-associated	1.14448e-21	3.379e-20
tetur11g05000	1.93594	Cytochrome P450 - CYP385C2 CYP385C2	2.08856e-60	2.15822e-58
tetur23g00890	1.93577	Cathepsin L-like TuPap-57	1.57434e-62	1.69371e-60
tetur03g00800	1.92851	Cytochrome P450 - probable pseudogene CYP-pseudogene	3.5918e-19	8.92665e-18
tetur16g03290	1.9252	Hypothetical protein	3.14784e-29	1.28424e-27
tetur13g03800	1.92516	FAD-dependent pyridine nucleotide-disulphide oxidoreductase	1.49127e-220	1.8018e-217
tetur15g02980	1.9242	Hypothetical protein	0.00050672	0.00252028
tetur25g00230	1.91337	scavenger receptor class B; member 2	2.73996e-122	9.15672e-120
tetur08g07930	1.91129	Cytochrome P450 pseudogene CYP392A14P	3.21773e-56	3.06309e-54
tetur01g08130	1.90813	Leucine-rich repeat domain, L domain-like RNI	0.0020835	0.0088543
tetur02g02900	1.90659	Hypothetical protein	0.00203331	0.00867857
tetur388g00010	1.90336	AP complex subunit beta	4.99906e-55	4.64617e-53
tetur05g05030	1.9018	UDP-glycosyltransferase; teturUGT27 UGT	1.9542e-07	1.71862e-06
tetur03g04350	1.89466	ABC-transporter; class G TuABCG-06	1.27857e-08	1.28487e-07
tetur10g02060	1.89295	glutamine-dependent NAD	6.72464e-07	5.53545e-06
tetur55g00040	1.88812	Wannes-Thomas Secreted Protein 1 WTSP1b	5.53805e-14	9.31329e-13
tetur27g01020	1.88379	Cytochrome P450 - CYP392E9 CYP392E9	4.05092e-11	5.31116e-10
tetur07g06450	1.87941	UDP-glycosyltransferase; teturUGT39 UGT	6.14767e-15	1.13468e-13
tetur249g00030	1.87712	WD40 repeat	3.52527e-24	1.16327e-22
tetur03g01350	1.87487	Hypothetical protein	2.41187e-23	7.62239e-22
tetur39g00610	1.87323	Hypothetical protein	1.22121e-07	1.09797e-06
tetur01g03090	1.8699	hypothetical protein	1.86801e-11	2.50991e-10
tetur05g02310	1.86848	Leucine-rich repeat domain, L domain-like RNI	2.38952e-08	2.33409e-07
tetur02g08060	1.86663	Hypothetical protein	1.71181e-06	1.32804e-05
tetur01g92374	1.86315	hypothetical protein	2.50691e-07	2.17307e-06
tetur06g04900	1.85904	3-oxoacyl-acyl-carrier-protein reductase	2.82901e-21	8.16825e-20
tetur254g00010	1.85777	phosphotyrosyl phosphatase activator	3.63667e-17	7.94453e-16
tetur03g07020	1.8574	Apple-like	6.00201e-24	1.95995e-22
tetur22g00380	1.85417	UDP-glycosyltransferase; teturUGT64 UGT	1.11726e-06	8.92617e-06
tetur01g08260	1.84707	Leucine-rich repeat domain, L domain-like	5.0028e-34	2.52665e-32
tetur13g01200	1.84422	Complement control module	8.45345e-34	4.17542e-32
tetur06g02640	1.84053	Leucine−rich repeat domain -L domain−like/F-box domain protein	1.04972e-23	3.37867e-22
tetur03g05010	1.8381	Cytochrome P450 - CYP392D4 CYP392D4	1.26842e-28	4.99326e-27
tetur05g05650	1.83743	convoluted	0.0139134	0.0451339
tetur16g03620	1.83445	Hypothetical protein	0.00204997	0.00873308
tetur33g01590	1.83253	apoptosis regulator BAX	0.000106011	0.000607927
tetur09g04620	1.83249	ABC-transporter; class C; TuABCC-26	1.07003e-73	1.389e-71
tetur01g91154	1.83226	hypothetical protein	1.81547e-05	0.000120268
tetur17g03160	1.8321	Hypothetical protein	6.26503e-09	6.55595e-08
tetur25g00640	1.83171	Hypothetical protein	8.09161e-07	6.59206e-06
tetur08g06950	1.82857	Nuclear hormone receptor; ligand-binding	4.0824e-45	3.03897e-43
tetur12g00620	1.8124	C-factor	2.97264e-25	1.02169e-23
tetur06g00890	1.81236	Tetraspanin/Peripherin	1.7359e-16	3.60182e-15
tetur13g92972	1.81106	hypothetical protein	3.33042e-09	3.60765e-08
tetur34g00600	1.81062	Galactose-binding domain-like	0.0134069	0.0438523
tetur01g03890	1.80812	S-adenosyl-L-methionine-dependent methyltransferase	1.42933e-16	2.99515e-15
tetur11g05520	1.80791	Cytochrome P450 - CYP385C4 CYP385C4	5.99205e-15	1.10726e-13
tetur11g02030	1.80606	Hypothetical protein	6.73069e-05	0.000401668
tetur06g04250	1.80385	Sec1-like protein	2.43055e-11	3.2353e-10
tetur15g03260	1.79927	GCN1 general control of amino-acid synthesis 1-like 1	0.00129981	0.00589039
tetur05g92645	1.79827	hypothetical protein	0.00482473	0.0183803
tetur19g00850	1.79494	Acetyl-cholinesterase TuCCE49	3.31665e-13	5.2409e-12
tetur30g90537	1.79444	hypothetical protein	1.31961e-06	1.04156e-05
tetur46g00080	1.79391	Hypothetical protein	5.45937e-19	1.33776e-17
tetur27g00330	1.79361	Cytochrome P450 - CYP392E6 CYP392E6	1.55752e-36	8.896e-35
tetur22g02010	1.7921	Neuropeptide precursor SIFa	4.60306e-15	8.58674e-14
tetur18g92085	1.79172	hypothetical protein	1.13982e-09	1.30871e-08
tetur17g02830	1.7892	MAM and LDL-receptor class A domain-containing protein	3.43419e-24	1.1356e-22
tetur04g06980	1.78881	Hypothetical protein	0.000471806	0.00236762
tetur56g90039	1.78282	hypothetical protein	6.69001e-15	1.23044e-13
tetur30g01150	1.7796	Hypothetical protein	0.00632943	0.0231902
tetur12g03820	1.77596	bromodomain-containing protein 7	1.9234e-08	1.8941e-07
tetur02g08090	1.77386	Orfan gene family A; member-11 OGFA11	0.0030601	0.0124135
tetur06g03490	1.7714	Nerve growth factor-related	6.99307e-10	8.2339e-09
tetur64g00010	1.76526	lipase; putative	0.000310408	0.00162303
tetur28g00040	1.7621	N-alpha-acetyltransferase 15; NatA auxiliary subunit	4.28881e-41	2.9162e-39
tetur24g00670	1.75447	GTP-binding protein Rit1	1.86422e-29	7.70559e-28
tetur128g00060	1.7542	serpin 3 inhibitory serine protease inhibitor	2.3294e-27	8.73219e-26
tetur14g03820	1.75255	PREDICTED: similar to PMP1 protein	0.00065365	0.00316586
tetur21g02980	1.74808	Hypothetical protein	7.19283e-09	7.4622e-08
tetur11g01200	1.74017	Hypothetical protein	3.09016e-13	4.8978e-12
tetur02g14841	1.73528	BTB/Kelch-associated	2.36257e-11	3.14748e-10
tetur18g00490	1.73135	Hypothetical protein	0.00357723	0.0141816
tetur08g06360	1.73051	sialin; putative	5.28362e-10	6.31581e-09
tetur05g06380	1.72847	hypothetical protein	1.25593e-20	3.41295e-19
tetur01g13320	1.72427	Small Secreted Protein; family A SSPA1	7.45889e-20	1.94613e-18
tetur26g01500	1.72314	Glutathione S-transferase; class delta TuGSTd12	1.0715e-37	6.44827e-36
tetur283g00030	1.72248	Insect antifreeze protein	8.05684e-08	7.40918e-07
tetur30g02260	1.72037	Glycoside hydrolase; subgroup; catalytic core	6.75992e-55	6.24577e-53
tetur02g10970	1.72001	Hypothetical protein	4.12524e-13	6.44728e-12
tetur28g01400	1.71992	Cathepsin B TuPap-6	6.64319e-51	5.6709e-49
tetur16g02300	1.7198	UDP-glucuronosyl/UDP-glucosyltransferase UGT	9.83694e-53	8.72931e-51
tetur12g03340	1.71979	ABC-transporter; class H TuABCH-09	4.96728e-21	1.39367e-19
tetur10g05770	1.71919	UDP-glucuronosyl/UDP-glucosyltransferase UGT	8.97379e-10	1.0387e-08
tetur09g02400	1.719	GF11962	4.56897e-11	5.96549e-10
tetur06g04550	1.71879	Hypothetical protein	7.85592e-28	2.97332e-26
tetur16g01390	1.71667	Ankyrin repeat domain-containing protein 13	1.2161e-09	1.38716e-08
tetur01g05690	1.7145	UDP-glycosyltransferase; teturUGT02 UGT	1.19e-15	2.33641e-14
tetur02g08820	1.71371	RNA-directed RNA polymerase 2 RDRP-2	4.88821e-09	5.17728e-08
tetur95g00060	1.71049	PREDICTED: similar to ECM 18	3.33317e-18	7.73325e-17
tetur03g10018	1.70474	Nucleotide-sugar transporter	0.013415	0.0438523
tetur03g91623	1.69755	hypothetical protein	6.80708e-12	9.615e-11
tetur10g04780	1.69735	Protease inhibitor I4; serpin	2.4605e-06	1.86251e-05
tetur01g06600	1.69653	Major facilitator superfamily domain	4.01716e-09	4.31198e-08
tetur02g09870	1.69651	Carboxyl/cholinesterase TuCCE17	2.59906e-22	7.82057e-21
tetur06g03020	1.69564	Lipocalin family conserved site	3.32925e-11	4.40543e-10
tetur05g06410	1.69377	putative liporotein	0.00138215	0.0062098
tetur635g00010	1.69354	Hypothetical protein	4.30557e-07	3.62809e-06
tetur13g02350	1.69317	Hypothetical protein	4.88054e-06	3.52454e-05
tetur01g92315	1.69301	hypothetical protein	4.28672e-09	4.56176e-08
tetur16g03740	1.69212	Wannes-Thomas Secreted Protein 12 WTSP12	0.000534916	0.00264544
tetur02g01310	1.69167	UDP-glycosyltransferase; teturUGT06 UGT	7.29151e-20	1.90562e-18
tetur01g11980	1.68831	Hypothetical protein	1.53716e-10	1.92078e-09
tetur37g00410	1.68728	HMW kininogen	2.39784e-12	3.55982e-11
tetur25g00650	1.68586	Cathepsin L TuPap-42	1.19866e-35	6.62936e-34
tetur03g08010	1.68345	Cathepsin B TuPap-26	1.94763e-34	1.02313e-32
tetur11g00820	1.67785	PREDICTED: similar to limkain b1	1.35757e-13	2.20282e-12
tetur09g01970	1.67775	ABC-transporter; class G TuABCG-13	1.12639e-07	1.02031e-06
tetur06g02930	1.67754	Peptidase C1A; papain C-terminal TuPap-47	3.82665e-14	6.5617e-13
tetur20g00710	1.67687	Hypothetical protein	3.47693e-21	9.91147e-20
tetur09g00550	1.67446	Domain of unknown function DUF3421 DDM9-6	2.4635e-28	9.50717e-27
tetur55g00130	1.67372	Cathepsin B TuPap-10	2.93843e-21	8.4686e-20
tetur11g00850	1.67361	Hypothetical protein	5.01137e-21	1.4031e-19
tetur05g07410	1.6701	SAPS domain family; member 3	3.33557e-15	6.31226e-14
tetur21g01140	1.65854	Hypothetical protein	1.44649e-05	9.71357e-05
tetur03g07310	1.6545	RNA-directed DNA polymerase	3.34661e-07	2.86928e-06
tetur01g11270	1.6538	phytoene dehydrogenase	1.81724e-29	7.53125e-28
tetur16g03190	1.65301	Serine protease homologue SPH3	6.82978e-15	1.25468e-13
tetur11g01180	1.64646	PREDICTED: similar to limkain b1	0.000777778	0.00371889
tetur12g02260	1.64521	Hypothetical protein	9.31066e-30	3.92071e-28
tetur05g06610	1.6426	Cytochrome P450 - CYP389C8 CYP389C8	1.07062e-16	2.26328e-15
tetur09g01760	1.64187	Peptidase M12B; ADAM/reprolysin	4.53529e-07	3.81552e-06
tetur11g06368	1.64107	hypothetical protein	2.37981e-15	4.56963e-14
tetur12g00140	1.63945	Fibroin	4.69449e-10	5.61587e-09
tetur05g02160	1.63935	Leucine-rich repeat domain, L domain-like	3.78651e-07	3.22131e-06
tetur02g09600	1.63777	Hypothetical protein	1.66353e-11	2.2564e-10
tetur15g01820	1.63716	DM DNA-binding domain DM	1.38195e-20	3.74247e-19
tetur03g91586	1.63557	hypothetical protein	0.0117447	0.039233
tetur631g00010	1.63383	selectin P	2.08645e-05	0.000136492
tetur01g08270	1.63219	Nuclear hormone receptor, ligand-binding domain Dgri	1.7677e-09	1.96778e-08
tetur07g00700	1.62849	Leucine-rich repeat domain, L domain-like RNI	0.000693112	0.00334667
tetur82g00020	1.62562	Leucine-rich repeat domain, L domain-like RNI	3.40446e-37	2.00277e-35
tetur30g01680	1.6256	Hypothetical protein	2.67217e-16	5.46508e-15
tetur82g00030	1.62394	Leucine-rich repeat domain, L domain-like RNI	5.74485e-08	5.39034e-07
tetur05g08500	1.62339	Hypothetical protein	8.20985e-84	1.28952e-81
tetur08g07580	1.61966	innexin; putative	4.05538e-09	4.34501e-08
tetur700g00010	1.61585	calcyclin binding protein	9.86362e-36	5.47448e-34
tetur128g00050	1.6147	Leukocyte elastase inhibitor	5.9188e-34	2.96072e-32
tetur02g03760	1.61409	lipase 1 precursor	5.90322e-20	1.54536e-18
tetur27g00230	1.61388	Cytochrome P450 - CYP392E5p probable pseudogene CYP392E5p	2.54778e-31	1.15325e-29
tetur22g02120	1.61379	Lipase/lipooxygenase; PLAT/LH2 PLAT2	5.38969e-13	8.34049e-12
tetur01g10180	1.61216	Ganglioside GM2 activator	6.94872e-28	2.63632e-26
tetur30g02120	1.61129	Hypothetical protein	2.42646e-13	3.893e-12
tetur16g01160	1.61128	Hypothetical protein	1.51142e-31	6.88112e-30
tetur01g11830	1.60964	Conserved zygote-specific protein homologue LZY1;5	2.97328e-12	4.36869e-11
tetur08g05470	1.60958	chitinase CH11	3.88578e-11	5.10317e-10
tetur05g06360	1.60919	Tudor domain	1.4391e-25	5.03428e-24
tetur05g09325	1.60814	UDP-glucuronosyl/UDP-glucosyltransferase UGT	1.29334e-09	1.46463e-08
tetur08g03580	1.60585	poly	1.29719e-07	1.16163e-06
tetur11g05090	1.60402	protein LTV1 homolog	1.57642e-14	2.81373e-13
tetur03g00710	1.60077	Nuclear hormone receptor, ligand-binding domain nhr-48	4.35346e-48	3.43617e-46
tetur17g00300	1.60056	Carboxyl/cholinesterase TuCCE45	7.71215e-07	6.29926e-06
tetur02g08840	1.59948	Cathepsin L TuPap-52	2.26358e-49	1.86147e-47
tetur06g01660	1.59757	glucosylceramidase; putative	2.25303e-21	6.5292e-20
tetur01g11260	1.59343	PREDICTED: similar to lycopene cyclase / phytoene synthase	4.21887e-38	2.55852e-36
tetur26g02310	1.59224	Hypothetical protein	6.13522e-05	0.000368794
tetur33g00630	1.59194	Apple-like TPAN-5	1.48638e-61	1.57747e-59
tetur07g07170	1.58702	Calponin-homology	0.000808357	0.00384055
tetur08g06330	1.58668	sialin	0.00487117	0.0185393
tetur08g00470	1.58606	PREDICTED: similar to adenylate cyclase	7.79356e-16	1.55544e-14
tetur338g00010	1.58594	ab-hydrolase associated lipase region family protein	4.1906e-29	1.69644e-27
tetur02g11030	1.58002	proteasome assembly chaperone 2	6.5301e-32	3.02561e-30
tetur16g00140	1.57995	ARF/SAR superfamily	0.00582893	0.0216272
tetur24g01940	1.57714	Hypothetical protein	2.08335e-15	4.00529e-14
tetur11g04200	1.57638	laminin subunit gamma-1 precursor	1.63512e-05	0.000108734
tetur26g00470	1.57429	Six-bladed beta-propeller; TolB-like	4.2878e-20	1.12811e-18
tetur07g05780	1.57333	Scramblase	6.36224e-05	0.000381564
tetur26g00840	1.57175	Hypothetical protein	0.000765312	0.00366152
tetur40g00020	1.56762	Major facilitator superfamily; general substrate transporter	3.19373e-47	2.47113e-45
tetur19g01760	1.56692	CD63 antigen	1.58119e-13	2.56038e-12
tetur01g06610	1.56549	Legumain TuLeg-17	1.32835e-18	3.15172e-17
tetur08g04290	1.56523	serpin 2 plasmodium-related inhibitory serine protease inhibitor	1.53615e-05	0.000102586
tetur16g01860	1.56515	Domain of unknown function DUF3421 DDM9-22	1.42221e-25	4.99747e-24
tetur02g07780	1.5651	glucosylceramidase precursor	1.30453e-16	2.74248e-15
tetur06g03500	1.56396	Hypothetical protein	0.000307787	0.00161093
tetur38g00230	1.56361	Collagen IV; non-collagenous	1.50709e-29	6.26241e-28
tetur04g06120	1.56287	Hypothetical protein	0.00159976	0.00706421
tetur283g00020	1.56063	NADH-quinone oxidoreductase; 51 kDa subunit; 51 kDA subunit c	2.40126e-93	4.65636e-91
tetur39g00810	1.55996	Lipid transport protein, beta-sheet shell Vg2	1.38412e-24	4.6158e-23
tetur38g00650	1.55977	Cytochrome P450 - CYP384A1 CYP384A1	1.29338e-38	7.96671e-37
tetur01g05480	1.55959	Cathepsin B TuPap-17	7.2572e-24	2.35514e-22
tetur10g04810	1.55831	Leukocyte elastase inhibitor	1.40415e-43	1.02107e-41
tetur02g15051	1.55794	BTB/Kelch-associated	9.87404e-18	2.23797e-16
tetur01g08670	1.55695	PREDICTED: similar to inorganic phosphate cotransporter; putative	4.50732e-15	8.42815e-14
tetur19g00420	1.55524	Ganglioside GM2 activator	4.01213e-41	2.73994e-39
tetur06g06657	1.55495	n/a	0.000424171	0.00215293
tetur03g01220	1.54141	solute carrier family 40	4.3178e-05	0.000267217
tetur11g05270	1.54038	Nuclear hormone receptor, ligand-binding domain	1.77553e-11	2.39384e-10
tetur238g00020	1.53639	Fibroin	0.012035	0.0400581
tetur12g00230	1.53427	Hypothetical protein	1.71254e-12	2.56668e-11
tetur26g02200	1.53415	Hypothetical protein	4.3036e-06	3.13673e-05
tetur06g02020	1.53209	Hypothetical protein	7.19513e-35	3.85713e-33
tetur05g05900	1.53197	frataxin	8.27836e-21	2.2812e-19
tetur05g06320	1.53098	Hypothetical protein	1.2753e-56	1.22141e-54
tetur05g04550	1.53064	Legumain TuLeg-4	0.00044947	0.00226567
tetur34g00230	1.5302	Leucine-rich repeat domain, L domain-like RNI	0.0054511	0.0203907
tetur02g13240	1.52393	rRNA-processing protein FCF1 homolog	7.36473e-21	2.03658e-19
tetur26g02210	1.52075	Hypothetical protein	0.000422105	0.00214424
tetur08g01910	1.50875	mitochondrial sodium/hydrogen exchanger NHA2	1.18264e-08	1.19611e-07
tetur14g02810	1.50575	Hypothetical protein	4.24294e-07	3.57915e-06
tetur16g03470	1.5057	Serine protease homologue SPH35	2.10689e-14	3.70581e-13
tetur16g03380	1.50526	Serine protease homologue SPH7	3.35155e-05	0.000212013
tetur06g02050	1.50398	C. elegans homolog of xol-1; a sex determinant gene xol-1	0.000139368	0.000781463
tetur06g05250	1.50042	adenylate cyclase	3.58745e-22	1.0733e-20
tetur02g15081	1.49841	BTB/Kelch-associated	3.42854e-21	9.79129e-20
tetur148g00010	1.49569	Hypothetical protein	9.90905e-14	1.62975e-12
tetur14g00230	1.49283	Hypothetical protein	0.000186333	0.00101306
tetur06g02560	1.48927	Hypothetical protein	0.000185996	0.00101193
tetur13g01330	1.48868	hypothetical protein	3.80356e-11	5.00775e-10
tetur03g08810	1.48705	Small Secreted Protein; Family B SSPB1	7.86825e-30	3.33117e-28
tetur24g02210	1.48699	TLDc	7.48739e-25	2.53458e-23
tetur599g00010	1.48257	beta-tubulin	6.90506e-21	1.91284e-19
tetur06g01580	1.48187	Glycoside hydrolase; subgroup; catalytic core	5.34228e-12	7.64916e-11
tetur08g00230	1.48001	Hypothetical protein	3.92679e-20	1.03661e-18
tetur71g00060	1.47982	antigen B membrane protein	9.21928e-22	2.73221e-20
tetur04g08710	1.47805	Beta-hexosaminidase subunit beta precursor HEXB2	0.00983717	0.0336243
tetur27g00320	1.47633	Beta-lactamase-like	0.000468739	0.00235449
tetur07g04860	1.47152	Hypothetical protein	8.53416e-05	0.000500546
tetur22g02090	1.4706	Major facilitator superfamily; general substrate transporter	1.191e-09	1.36051e-08
tetur02g10510	1.46962	serine carboxypeptidase; putative	8.13054e-29	3.21679e-27
tetur16g03670	1.46922	Legumain TuLeg-13	1.18639e-10	1.49556e-09
tetur02g10560	1.46745	ortholog of Argonaute-1 (Drosophila melanogaster) AGO-1G	3.84616e-32	1.79263e-30
tetur14g02300	1.46546	ABC-transporter; class C TuABCC-31	1.34104e-13	2.17826e-12
tetur17g02820	1.45895	MAM	5.61199e-10	6.6689e-09
tetur20g02040	1.45528	PREDICTED: hypothetical protein	2.09094e-05	0.000136729
tetur02g14370	1.4517	short chain dehydrogenase/reductase family 16C; member 5	1.14819e-07	1.03767e-06
tetur139g00030	1.44935	Hypothetical protein	2.84889e-15	5.41737e-14
tetur623g00010	1.44826	PREDICTED: similar to adenylate cyclase	8.39688e-05	0.000493415
tetur11g03350	1.44569	Immunoglobulin Family Cell Adhesion Molecule; putative Lachesin LAC3	1.72495e-11	2.33366e-10
tetur36g00520	1.44444	palmitoyl protein thioesterase family protein	6.44192e-08	5.99782e-07
tetur03g02740	1.44253	PREDICTED: similar to adenylate cyclase	2.08166e-26	7.51648e-25
tetur13g00490	1.43977	beta-lactamase-like protein 2	5.30725e-44	3.89537e-42
tetur05g01410	1.4394	Hypothetical protein	4.29298e-05	0.000265786
tetur05g00090	1.43632	UDP-glycosyltransferase; teturUGT23 UGT	2.3756e-16	4.88396e-15
tetur37g00380	1.42946	nuclear receptor coactivator 6	5.75928e-37	3.35041e-35
tetur13g03510	1.42422	E3 ubiquitin-protein ligase MARCH5	1.78325e-33	8.67168e-32
tetur27g02370	1.42183	timeless	1.95993e-19	4.94929e-18
tetur06g02950	1.4205	phosphoglucomutase	4.23626e-23	1.3176e-21
tetur14g00150	1.41953	Proteinase/amylase inhibitor domain	0.000407415	0.00207768
tetur26g01220	1.41783	phosphatidylethanolamine-binding protein	9.37661e-15	1.70461e-13
tetur05g05290	1.41704	Glutathione S-transferase; class mu TuGSTm11	3.08639e-11	4.09097e-10
tetur28g01040	1.41544	PREDICTED: similar to TRAF6	1.41499e-10	1.77376e-09
tetur07g06410	1.41297	Cytochrome P450 - CYP392A1 CYP392A1	4.23657e-05	0.000262707
tetur10g02360	1.40923	sialin	1.60965e-06	1.25224e-05
tetur08g02010	1.40298	Ubiquitin-fold modifier-conjugating enzyme 1	8.22679e-09	8.47888e-08
tetur05g09545	1.40243	Leucine-rich repeat domain, L domain-like RNI	8.00034e-08	7.37017e-07
tetur19g02850	1.40145	Hypothetical protein	5.579e-11	7.23015e-10
tetur101g00010	1.39878	intraflagellar transport protein 81 homolog	0.000800569	0.00380931
tetur06g00570	1.39632	gem-associated protein; putative	3.27275e-54	2.95431e-52
tetur30g01770	1.39393	Hypothetical protein	2.2159e-20	5.92933e-19
tetur106g00040	1.39159	short-chain dehydrogenase/reductase SDR	1.03896e-05	7.11998e-05
tetur05g01190	1.38581	Hypothetical protein	4.54225e-34	2.30145e-32
tetur01g03720	1.37695	Hypothetical protein	0.000671724	0.00324739
tetur04g00940	1.37611	Immunoglobulin subtype RST	1.9401e-43	1.39785e-41
tetur21g01340	1.37129	hypothetical protein Bbu156a_O16	8.25261e-19	1.99729e-17
tetur31g01850	1.3687	Hypothetical protein	4.93849e-19	1.21201e-17
tetur355g00010	1.36833	Solute carrier family 35 member F3/F4	3.8817e-12	5.65059e-11
tetur05g01660	1.36725	Alpha/Beta hydrolase fold	4.70891e-21	1.32788e-19
tetur07g06440	1.36421	Cytochrome P450 - CYP392A2p probable pseudogene CYP392A2p	0.00384781	0.0151321
tetur06g03100	1.36241	Apolipoprotein D ApoD3	0.000103753	0.000596939
tetur627g00010	1.35674	conserved hypothetical protein	1.72753e-05	0.000114636
tetur16g03410	1.35605	Apolipoprotein D precursor ApoD11	9.52556e-05	0.000553343
tetur09g01100	1.35509	phosphatidylinositol 3-kinase regulatory subunit gamma	4.47117e-16	9.03843e-15
tetur10g00760	1.35437	Alpha/Beta hydrolase fold	9.77274e-24	3.15844e-22
tetur05g00200	1.3485	Hypothetical protein	2.51e-33	1.20934e-31
tetur22g02130	1.34695	Lipase/lipooxygenase; PLAT/LH2 PLAT12	1.36781e-06	1.07528e-05
tetur01g01520	1.34599	Apolipoprotein D precursor; putative	3.38639e-12	4.95713e-11
tetur01g07550	1.34405	Zinc Finger-containing protein ZNFP1	0.00330834	0.0132867
tetur11g01190	1.33478	PREDICTED: similar to limkain b1	0.00150356	0.00668832
tetur674g00010	1.33475	Insulin-like growth factor-binding protein; IGFBP	4.84969e-17	1.05068e-15
tetur53g00040	1.33377	lipase 1	6.21306e-15	1.14541e-13
tetur05g05710	1.33219	UDP-glycosyltransferase; teturUGT31 UGT	1.67861e-34	8.90739e-33
tetur28g01950	1.32921	ABC-transporter; class C TuABCC-38	1.69401e-13	2.73462e-12
tetur01g13310	1.32257	Small Secreted Protein; family A SSPA3	0.00459526	0.0176517
tetur13g00630	1.32253	viral A-type inclusion protein	2.85804e-32	1.33605e-30
tetur12g00060	1.32139	Ferritin/ribonucleotide reductase-like	3.04781e-19	7.6108e-18
tetur309g00020	1.31986	Carboxylesterase type B, active site TuCCE71	0.000195365	0.0010585
tetur07g07960	1.31758	Leucine-rich repeat domain, L domain-like RNI	1.30263e-14	2.34637e-13
tetur34g00210	1.31457	Leucine-rich repeat domain, L domain-like RNI	8.2349e-05	0.000485167
tetur07g00990	1.31264	Dicer-2; homolog of Drosophila melanogaster DCL2 Dicer-2	1.80615e-16	3.74264e-15
tetur33g01290	1.31246	Glycoside hydrolase; subgroup; catalytic core	0.00184755	0.00797896
tetur03g05660	1.30982	PREDICTED: similar to ENSANGP00000012602	5.16313e-07	4.30681e-06
tetur20g00360	1.30722	PREDICTED: 3-hydroxybutyrate dehydrogenase; type 1-like	9.36467e-37	5.36828e-35
tetur22g02180	1.30685	Lipase/lipooxygenase; PLAT/LH2 PLAT16	1.20691e-05	8.19375e-05
tetur10g01710	1.30665	Hypothetical protein	0.00466629	0.0178939
tetur20g01910	1.30531	Transferrin-like domain	1.49681e-21	4.39446e-20
tetur24g00800	1.30443	BTB/POZ-like	0.00244495	0.0102353
tetur16g03480	1.29976	ABC-transporter; class C TuABCC-35	8.87019e-25	2.97701e-23
tetur147g00020	1.29851	Glycoside hydrolase; subgroup; catalytic core	5.89928e-24	1.93041e-22
tetur22g02610	1.298	Hypothetical protein	1.44645e-05	9.71357e-05
tetur22g00650	1.29743	elongator complex protein 1	6.72948e-09	7.00464e-08
tetur26g01490	1.29552	Glutathione S-transferase; class delta TuGSTd11	1.67798e-14	2.97809e-13
tetur14g02310	1.29191	ABC-transporter; class C TuABCC-32	1.5268e-08	1.5236e-07
tetur13g04746	1.29071	Cystatin domain	1.31147e-07	1.17375e-06
tetur21g03000	1.29041	Hypothetical protein	0.00274333	0.0113155
tetur10g04770	1.28876	Leukocyte elastase inhibitor	6.99601e-08	6.48679e-07
tetur30g01090	1.28628	Plexin-like fold PLXDC2	3.33777e-21	9.54942e-20
tetur28g00520	1.28284	phospholipid hydroperoxide glutathione peroxidase	8.81928e-30	3.72378e-28
tetur01g08240	1.27694	Leucine-rich repeat domain, L domain-like RNI	1.28845e-12	1.94593e-11
tetur31g01960	1.27485	Hypothetical protein	3.95139e-10	4.75955e-09
tetur01g00850	1.27402	Mesoderm induction early response protein MIER1	7.49103e-17	1.60084e-15
tetur26g00570	1.27318	PREDICTED: si:dkey-88l16.3	4.31461e-34	2.19319e-32
tetur17g00790	1.27288	Glycoside hydrolase; subgroup; catalytic core	2.52172e-18	5.88539e-17
tetur33g01500	1.27263	Small Secreted Protein; family A SSPA9	8.51338e-11	1.08715e-09
tetur23g00290	1.27104	Hypothetical protein	0.00492321	0.018701
tetur05g05190	1.26942	Glutathione S-transferase; class mu TuGSTm03	5.34547e-17	1.1549e-15
tetur03g07930	1.26808	Cathepsin B TuPap-15	3.81131e-20	1.00782e-18
tetur02g11620	1.26461	long-chain fatty acid transport protein 1	1.30939e-81	1.94024e-79
tetur37g01000	1.26017	M-phase inducer phosphatase	8.83429e-06	6.1344e-05
tetur07g03820	1.25939	BolA-like protein BolA-2	1.66985e-09	1.86281e-08
tetur30g90541	1.25746	hypothetical protein	5.14919e-09	5.43902e-08
tetur36g01110	1.25499	Glycine-rich secreted protein GRSP12	1.44399e-23	4.61931e-22
tetur43g00080	1.25431	vitellogenin; partial sequence Vg1	1.0324e-12	1.56827e-11
tetur33g00780	1.2525	conserved hypothetical protein	3.1127e-15	5.90474e-14
tetur01g16516	1.25108	Nucleotide-binding alpha-beta plait domain RRM1	0.00342642	0.0136735
tetur30g01430	1.24925	apolipoprotein D precursor ApoD26	8.1901e-19	1.98521e-17
tetur08g04740	1.24282	parkin	1.44207e-29	6.00813e-28
tetur23g00170	1.23949	PAN/Apple domain	0.00632902	0.0231902
tetur07g01850	1.23948	PREDICTED: similar to glucose dehydrogenase	1.50549e-09	1.69147e-08
tetur361g00010	1.2372	Hypothetical protein	3.70461e-08	3.55675e-07
tetur02g08770	1.23637	RNA-dependent RNA polymerase, eukaryotic-type	0.0017247	0.00752498
tetur05g06480	1.23415	Outer membrane chaperone Skp (OmpH)	3.25465e-06	2.42049e-05
tetur02g13030	1.23136	Apple-like	1.00395e-13	1.64603e-12
tetur03g05730	1.23005	PREDICTED: similar to kelch-like 12	5.04553e-18	1.15863e-16
tetur03g05710	1.22863	Mif2/CENP-C cupin domain	0.00325102	0.0131
tetur09g04560	1.22706	Domain of unknown function DUF21	1.25921e-07	1.1302e-06
tetur07g04030	1.22608	Achaete-scute transcription factor-related AshL	9.98425e-05	0.000576978
tetur02g14000	1.22538	Hypothetical protein	8.60379e-16	1.71063e-14
tetur05g92646	1.22425	hypothetical protein	0.000510944	0.00253968
tetur22g00460	1.22405	UDP-glycosyltransferase; teturUGT67 UGT	0.00248796	0.010396
tetur11g05670	1.22359	ornithine aminotransferase	7.67364e-32	3.5346e-30
tetur18g03660	1.22355	calmodulin CAM	4.3288e-13	6.74529e-12
tetur55g00190	1.2211	Hypothetical protein	1.34404e-15	2.62899e-14
tetur07g04580	1.22039	peroxinectin; putative	4.90692e-20	1.28885e-18
tetur08g04460	1.21893	Hypothetical protein	1.72872e-17	3.8406e-16
tetur04g09150	1.21856	Hypothetical protein	0.0128086	0.0422036
tetur01g05700	1.21751	UDP-glycosyltransferase; teturUGT03 UGT	1.00506e-06	8.08318e-06
tetur04g05130	1.21372	stearoyl-CoA desaturase	0.015122	0.0483751
tetur540g00020	1.21337	puromycin-sensitive aminopeptidase	3.19919e-16	6.51747e-15
tetur668g00020	1.21179	selenophosphate synthetase 2	2.34877e-12	3.49027e-11
tetur01g07720	1.2116	atrial natriuretic peptide receptor 2 precursor	3.30085e-14	5.69115e-13
tetur17g01750	1.2114	Nuclear hormone receptor, ligand-binding domain nhr-48	8.93544e-08	8.18839e-07
tetur26g02802	1.20888	Glutathione S-transferase, C-terminal TuGSTd10	1.56938e-08	1.56411e-07
tetur16g03770	1.20885	Cathepsin L TuPap-44	0.000839785	0.00397337
tetur11g00810	1.20825	Hypothetical protein	4.37374e-13	6.80856e-12
tetur33g01450	1.20526	3-Pan modules Cell Surface Protein; Antigen-B homolog TPAN-52	3.87164e-19	9.59177e-18
tetur22g00690	1.20268	minor tail protein gp26-like	2.06982e-10	2.56192e-09
tetur30g01780	1.20009	Hypothetical protein	2.66437e-11	3.53755e-10
tetur32g01020	1.19937	Conserved hypothetical protein CHP02464	2.32418e-11	3.09897e-10
tetur05g02940	1.19759	PREDICTED: minichromosome maintenance complex component 3 associated protein	4.00002e-14	6.83659e-13
tetur21g02300	1.19682	Fibronectin; type III	7.70306e-05	0.000455028
tetur148g00030	1.19328	MD-2-related lipid-recognition domain	0.00778668	0.0275587
tetur49g00080	1.19116	Armadillo-type fold	2.45816e-13	3.93983e-12
tetur13g03790	1.19017	Kelch-type beta propeller	1.55512e-23	4.9634e-22
tetur43g90791	1.18757	hypothetical protein	2.08758e-07	1.82876e-06
tetur02g14100	1.18582	Hypothetical protein	8.0443e-14	1.32862e-12
tetur11g90941	1.18496	hypothetical protein	0.00157947	0.00698836
tetur06g01190	1.18466	Hypothetical protein	0.00250295	0.010453
tetur10g01000	1.18118	mitochondrial ribosomal protein S17	7.68478e-10	8.9877e-09
tetur171g00040	1.18024	GI21111	1.56132e-19	3.98758e-18
tetur06g02370	1.17994	Leucine-rich repeat domain, L domain-like	0.00286935	0.0117645
tetur17g03520	1.17967	Hypothetical protein	4.35155e-09	4.62448e-08
tetur07g03980	1.17922	Peptidase M14; carboxypeptidase A	5.68186e-09	5.98156e-08
tetur28g01760	1.1778	Legumain TuLeg-5	2.0325e-19	5.1161e-18
tetur11g05100	1.17554	adenylate cyclase	0.000992635	0.00462475
tetur17g02390	1.17513	Concanavalin A-like lectin/glucanase	1.97498e-24	6.55835e-23
tetur16g03430	1.17373	beta-mannosidase	1.08318e-08	1.09765e-07
tetur23g00090	1.16921	macrolide glycosyltransferase	0.00086192	0.00406552
tetur21g03020	1.16896	Hypothetical protein	4.63142e-06	3.36164e-05
tetur06g02400	1.16887	Cytochrome P450 - CYP392E2 CYP392E2	6.2989e-23	1.94375e-21
tetur148g00040	1.1685	Hypothetical protein	7.33141e-16	1.46881e-14
tetur06g04530	1.16844	Hypothetical protein	5.40563e-10	6.44695e-09
tetur01g12000	1.16462	Hypothetical protein	0.00352062	0.0139819
tetur06g02150	1.163	Hypothetical protein	0.000236409	0.00126474
tetur04g05790	1.15773	regucalcin	2.75751e-09	3.012e-08
tetur03g00130	1.15756	lethal	3.3068e-08	3.1963e-07
tetur22g01530	1.15743	lethal	4.7894e-08	4.54544e-07
tetur30g01660	1.15698	Hypothetical protein	2.05785e-12	3.06958e-11
tetur06g02410	1.15689	UDP-glycosyltransferase; teturUGT33 UGT	3.67747e-08	3.53285e-07
tetur37g01090	1.15662	P-loop containing nucleoside triphosphate hydrolase TuABCG-23	0.00059028	0.00288563
tetur09g00620	1.15616	ortholog of Argonaute-1 (Drosophila melanogaster) AGO-1B	9.16785e-16	1.82047e-14
tetur03g00630	1.15492	PREDICTED: similar to solute carrier family 5	2.90778e-35	1.58036e-33
tetur30g00660	1.15443	Aldo-keto reductase family A AkrA	9.43926e-15	1.71402e-13
tetur34g01253	1.15375	Leucine-rich repeat domain, L domain-like	0.00181105	0.00784144
tetur05g01130	1.15152	Cation/H+ exchanger	1.30275e-17	2.91486e-16
tetur21g03140	1.15124	Cutoff-like protein CuffL3	1.50259e-11	2.0505e-10
tetur08g07620	1.15074	Neurotransmitter-gated ion-channel Tubeta2	1.87094e-05	0.00012363
tetur16g02150	1.15052	Glyoxalase/Bleomycin resistance protein/Dihydroxybiphenyl dioxygenase	9.20084e-41	6.07217e-39
tetur34g00170	1.14901	Leucine-rich repeat domain, L domain-like RNI	5.64094e-07	4.6767e-06
tetur18g03350	1.14658	Hypothetical protein	2.67521e-06	2.01243e-05
tetur13g04220	1.14633	beta-galactosidase	1.34796e-26	4.87845e-25
tetur20g00950	1.14556	Hypothetical protein	4.906e-08	4.65049e-07
tetur22g00730	1.14396	Hypothetical protein	0.0126608	0.0417867
tetur03g08710	1.14357	Hypothetical protein	4.75851e-11	6.19751e-10
tetur02g12500	1.14298	BTB/Kelch-associated	3.39305e-10	4.10907e-09
tetur14g00450	1.14187	Peptidase S60; transferrin lactoferrin	6.31548e-29	2.5241e-27
tetur04g05660	1.14092	Hypothetical protein	4.5755e-25	1.55895e-23
tetur30g01690	1.13942	UNCoordinated family member	1.91735e-28	7.45442e-27
tetur32g00330	1.13937	Conserved hypothetical protein CHP02464	2.74921e-12	4.05844e-11
tetur43g00400	1.13797	peroxisomal acyl-coenzyme A oxidase 1	9.53712e-11	1.21591e-09
tetur02g12830	1.13389	Hypothetical protein	0.00456949	0.0175656
tetur01g12370	1.13159	PREDICTED: similar to leucine rich protein; putative	2.04107e-08	2.00494e-07
tetur02g05510	1.1311	zinc finger protein 183	0.00351017	0.013958
tetur20g01360	1.12915	Hypothetical protein	1.83935e-10	2.28566e-09
tetur05g02660	1.12836	PREDICTED: UTP6; small subunit	2.74548e-12	4.05676e-11
tetur32g01250	1.12728	UDP-glycosyltransferase; teturUGT75 UGT	4.33375e-27	1.60922e-25
tetur187g00010	1.12417	Glycoside hydrolase; family 30	5.73477e-05	0.000346846
tetur31g00130	1.12149	PREDICTED: similar to galactosamine	6.67768e-09	6.95533e-08
tetur02g05170	1.11668	LY6_UPAR protein TeturLY6_UPAR4	0.00692171	0.0249471
tetur07g01060	1.11524	PREDICTED: similar to AGAP000211-PA	0.0109759	0.0370271
tetur25g00240	1.11511	Adhesion molecule CD36	6.33539e-27	2.33591e-25
tetur07g00690	1.11254	Leucine-rich repeat domain, L domain-like RNI	3.86903e-09	4.16239e-08
tetur13g00600	1.11194	Hypothetical protein	7.95212e-09	8.21196e-08
tetur07g01880	1.1119	Small Secreted Protein; Family E SSPE2	1.76866e-11	2.38663e-10
tetur26g01340	1.11161	hormone-sensitive lipase	8.46616e-27	3.09972e-25
tetur09g04580	1.1113	nidogen 1	3.9026e-17	8.51364e-16
tetur33g01670	1.11068	PREDICTED: dedicator of cytokinesis 2	1.18728e-08	1.20003e-07
tetur34g00220	1.11007	Leucine-rich repeat domain, L domain-like RNI	1.56857e-07	1.39511e-06
tetur01g08150	1.10799	Leucine-rich repeat domain, L domain-like RNI	2.09465e-08	2.05116e-07
tetur35g00010	1.1071	CPD photolyase CPD	4.01911e-17	8.75564e-16
tetur01g13480	1.10674	Hypothetical protein	3.29208e-08	3.18403e-07
tetur30g02410	1.10455	kynureninase	1.02866e-10	1.3051e-09
tetur13g00680	1.10409	transmembrane protein 189	8.12628e-07	6.61687e-06
tetur02g12970	1.10406	Hypothetical protein	1.54328e-09	1.73022e-08
tetur02g11170	1.10342	cys-loop ligand-gated ion channel Tu_12344.3	1.15441e-07	1.04269e-06
tetur03g91603	1.10219	hypothetical protein	8.53636e-15	1.55727e-13
tetur01g10390	1.09907	ABC-transporter; class C; TuABCC-02	4.34469e-15	8.14345e-14
tetur05g03560	1.0986	Chemosensory Receptor; Gustatory receptor family TuGR182	0.0137613	0.0447792
tetur05g01540	1.09706	Methyl-CpG binding protein 2/3, C-terminal domain MECP2	3.5008e-15	6.60109e-14
tetur37g01140	1.09649	Tubulin-tyrosine ligase	4.93116e-06	3.55782e-05
tetur22g92581	1.09585	hypothetical protein	0.000170348	0.000936853
tetur09g01960	1.09291	ABC-transporter; class G TuABCG-12	1.43539e-29	5.99619e-28
tetur05g00080	1.09197	UDP-glycosyltransferase; teturUGT22 UGT	0.00103495	0.00479102
tetur179g00010	1.09033	Hypothetical protein	4.46758e-12	6.44966e-11
tetur08g07040	1.08876	Thyroglobulin type-1	5.32744e-12	7.63487e-11
tetur15g02360	1.0883	Hypothetical protein	2.72718e-21	7.88873e-20
tetur17g92115	1.0856	hypothetical protein	4.12021e-09	4.40545e-08
tetur15g04090	1.08364	Histone deacetylase complex subunit SAP18	1.09091e-07	9.89314e-07
tetur03g08030	1.08294	Cathepsin B TuPap-16	1.4508e-09	1.63352e-08
tetur01g09910	1.08249	D-3-phosphoglycerate dehydrogenase	2.08148e-06	1.59404e-05
tetur26g02640	1.08246	Saposin type A	1.60629e-54	1.46686e-52
tetur12g01820	1.08243	Cathepsin L TuPap-38	1.6205e-19	4.13201e-18
tetur28g01720	1.08152	short-chain dehydrogenase/reductase SDR	1.07894e-08	1.09406e-07
tetur07g00710	1.0809	Leucine-rich repeat domain, L domain-like RNI	0.000102516	0.000590472
tetur110g00050	1.07868	AMPA/RII TuiGluR13	0.000969891	0.00452856
tetur14g00650	1.07861	Rap/ran-GAP	7.00377e-10	8.24032e-09
tetur15g03060	1.07819	guanine nucleotide-binding protein G	5.49473e-06	3.9409e-05
tetur01g10050	1.078	Hypothetical protein	1.4411e-12	2.16399e-11
tetur22g00680	1.07613	Hypothetical protein	1.84435e-13	2.97424e-12
tetur16g01170	1.07556	Hypothetical protein	9.70263e-11	1.236e-09
tetur01g00510	1.07529	SON DNA-binding protein isoform F	2.50503e-06	1.89348e-05
tetur07g02010	1.07517	NGFI-A-binding protein homolog Nab	4.45018e-21	1.25944e-19
tetur07g02290	1.07362	Leucine-rich repeat domain, L domain-like RNI	0.0028694	0.0117645
tetur03g02410	1.07337	zinc finger protein zf	5.6711e-20	1.48708e-18
tetur26g00430	1.07135	Six-bladed beta-propeller; TolB-like	4.03466e-10	4.8524e-09
tetur01g08690	1.07072	deoxyribonuclease II	5.37137e-05	0.00032625
tetur05g03470	1.07052	Hypothetical protein	0.00218238	0.00923455
tetur01g08170	1.06751	Leucine-rich repeat domain, L domain-like	4.33774e-10	5.20496e-09
tetur32g00060	1.06729	PREDICTED: similar to Glucosylceramidase precursor	2.82944e-12	4.16904e-11
tetur11g03090	1.0643	sialin	4.05281e-06	2.97048e-05
tetur31g01330	1.06407	Glutathione S-transferase; class delta TuGSTd15	6.23984e-07	5.15566e-06
tetur09g01660	1.0637	UDP-glucuronosyl/UDP-glucosyltransferase UGT	3.23827e-30	1.39352e-28
tetur13g04520	1.06041	Hypothetical protein	4.09068e-23	1.27738e-21
tetur03g09630	1.05813	Serine proteases, trypsin family, histidine active site SP6/C	0.00374186	0.0147635
tetur04g07860	1.05685	ABC-transporter; class C TuABCC-14	2.96612e-16	6.05837e-15
tetur07g03850	1.05513	choline/ethanolamine kinase	2.34521e-20	6.25404e-19
tetur06g06100	1.05415	UDP-glycosyltransferase; teturUGT35 UGT	6.27023e-17	1.34361e-15
tetur17g01600	1.05397	conserved hypothetical protein	2.47663e-15	4.73818e-14
tetur06g02140	1.05158	apolipoprotein D ApoD5	2.92769e-09	3.19342e-08
tetur53g00060	1.05098	Alpha/Beta hydrolase fold	0.00491087	0.0186595
tetur05g08690	1.05069	Hypothetical protein	1.74214e-19	4.42779e-18
tetur03g02890	1.05045	PREDICTED: similar to adenylate cyclase	9.8541e-14	1.62241e-12
tetur70g00040	1.04848	Peptidase S60; transferrin lactoferrin	8.30299e-09	8.5406e-08
tetur05g04920	1.04647	PREDICTED: similar to ileal sodium-dependent bile acid transporter	5.21681e-08	4.92727e-07
tetur04g03020	1.04632	PREDICTED: si:dkey-88l16.3	0.00409926	0.0159769
tetur03g00990	1.04528	Probable dimethyladenosine transferase	1.31191e-12	1.97566e-11
tetur13g04996	1.04413	hypothetical protein	1.17272e-07	1.05861e-06
tetur17g01700	1.04342	GF11309	2.0408e-27	7.66861e-26
tetur01g11080	1.04299	Hypothetical protein	0.00808896	0.0285001
tetur05g92625	1.04099	hypothetical protein	1.28572e-06	1.01635e-05
tetur02g11830	1.03981	Hypothetical protein	0.000612421	0.00298643
tetur36g00480	1.03847	transcription factor Dp-1 TFDP1	1.27006e-41	8.78804e-40
tetur01g09310	1.03728	Nucleotide-binding; alpha-beta plait	0.00016428	0.00090666
tetur27g00260	1.03524	alpha-tocopherol transfer protein-like	5.45712e-11	7.08388e-10
tetur19g00290	1.03415	Vitamin D3 receptor; putative	4.09946e-17	8.91832e-16
tetur19g01700	1.03249	Tetraspanin/Peripherin	3.25047e-14	5.61045e-13
tetur06g06620	1.03004	Cystatin domain TuCPI-8	9.10701e-15	1.65752e-13
tetur22g00510	1.02688	UDP-glycosyltransferase; teturUGT69 UGT	0.00180362	0.0078172
tetur557g00010	1.02641	P-loop containing nucleoside triphosphate hydrolase	1.63382e-09	1.8252e-08
tetur35g00790	1.02568	Hypothetical protein	1.58051e-05	0.000105325
tetur23g01640	1.0252	Flavin reductase	3.3343e-11	4.4084e-10
tetur02g02590	1.02368	serine/threonine-protein phosphatase 6 regulatory subunit 1	0.000425925	0.00215946
tetur07g03060	1.01844	Hypothetical protein	5.24031e-12	7.52372e-11
tetur05g01630	1.018	aminopeptidase N	8.08788e-11	1.03534e-09
tetur01g10740	1.01793	Carboxyl/cholinesterase TuCCE03	6.22087e-21	1.73247e-19
tetur01g12910	1.01542	CDK5 and ABL1 enzyme substrate 1/2	8.55238e-05	0.000501239
tetur06g03630	1.01448	Hypothetical protein	0.00699558	0.0251671
tetur09g01530	1.01381	Cytochrome b5 Cyt-b5	2.53748e-14	4.41865e-13
tetur25g00420	1.01338	Hypothetical protein	0.000384014	0.00197115
tetur21g00500	1.00997	Major facilitator superfamily; general substrate transporter	1.69641e-10	2.11305e-09
tetur01g02990	1.00794	Serine protease; polyserase SP14/2P	4.67093e-19	1.15175e-17
tetur27g01710	1.0079	Nose resistant-to-fluoxetine protein; N-terminal	3.55536e-15	6.69594e-14
tetur03g05190	1.00721	Cytochrome P450 - CYP388A1 CYP388A1	0.00568885	0.0211791
tetur19g03280	1.0071	sialin	1.59913e-08	1.59072e-07
tetur05g03530	1.00626	NADH dehydrogenase	3.78922e-16	7.67965e-15
tetur01g08230	1.00599	hormone receptor 96 Dgri	0.000487192	0.00243705
tetur71g00050	1.00565	Apple-like	2.90355e-05	0.00018592
tetur07g06460	1.00478	Cytochrome P450 - CYP392A3 CYP392A3	0.00189589	0.00814977
tetur02g09190	1.00335	Hypothetical protein	1.39712e-15	2.72604e-14
tetur01g02280	1.00243	Secreted low-complexity Ser-rich protein	1.81038e-11	2.43456e-10
tetur11g05590	1.00211	Hypothetical protein	0.000147498	0.000822418
tetur03g09680	1.00078	PREDICTED: Cdt1 protein-like	4.29238e-17	9.3251e-16
tetur08g03860	1.0003	IQ calmodulin-binding region	5.83692e-23	1.80473e-21
tetur07g00940	-1.00375	PREDICTED: solute carrier family 2	1.42863e-20	3.85557e-19
tetur03g04970	-1.00461	Hypothetical protein	0.00011486	0.000654135
tetur26g02220	-1.00737	Hypothetical protein	1.45092e-11	1.98689e-10
tetur16g00100	-1.00886	mitogen-activated protein kinase kinase kinase kinase 3 (partial) MAP4K3	1.88522e-08	1.85883e-07
tetur14g04000	-1.00985	chitinase CHT7	0.000875474	0.00412079
tetur12g02440	-1.01035	aromatic amino acid decarboxylase	1.13347e-12	1.71516e-11
tetur04g09400	-1.01111	Hypothetical protein	0.00390619	0.0153293
tetur06g02280	-1.0135	Zinc finger; C2H2-type	7.47347e-11	9.6026e-10
tetur01g16200	-1.01411	CTP synthase 1 CTPS1	3.8104e-29	1.54651e-27
tetur01g11240	-1.01604	amino acid transporter	1.74174e-08	1.72602e-07
tetur17g03190	-1.01821	Hypothetical protein	0.00257236	0.0107059
tetur31g00720	-1.01866	3-Pan module Cell Surface Protein; antigen-2 TPAN-3	5.29474e-08	4.99487e-07
tetur01g08710	-1.01907	F-box only protein 9	1.01299e-26	3.70025e-25
tetur10g00700	-1.01929	Galactose oxidase/kelch; beta-propeller	0.00235854	0.00991851
tetur12g91707	-1.02156	hypothetical protein	0.000242023	0.00129126
tetur76g00040	-1.02381	GPCR; cardioacceleratory peptide receptor CCAP-R 2	1.26322e-07	1.13315e-06
tetur28g01710	-1.02508	3-oxoacyl-acyl-carrier-protein reductase	7.49117e-05	0.000443507
tetur07g02610	-1.02518	Leucine-rich repeat domain, L domain-like RNI	1.44398e-14	2.58911e-13
tetur21g03230	-1.02872	Cutoff-like protein CuffL8	2.04455e-08	2.00711e-07
tetur01g16525	-1.02946	hypothetical protein HYP5	3.81591e-15	7.17803e-14
tetur31g00680	-1.03014	Apolipoprotein D precursor ApoD21	8.5391e-10	9.91305e-09
tetur07g05200	-1.03126	P-loop containing nucleoside triphosphate hydrolase TuABCH-08	0.001488	0.00662848
tetur10g03550	-1.03153	tyrosinase	2.08189e-05	0.000136251
tetur23g00470	-1.03213	Hypothetical protein	2.10564e-05	0.000137634
tetur10g05520	-1.03416	Hypothetical protein	5.56337e-05	0.000337389
tetur18g02600	-1.03495	Hypothetical protein	0.00578204	0.0214796
tetur01g06000	-1.0362	Hypothetical protein	3.75899e-08	3.60454e-07
tetur14g93002	-1.03661	hypothetical protein	0.000319862	0.00166968
tetur06g02670	-1.0375	Calycin-like ApoDR1	0.000320896	0.00167397
tetur28g02070	-1.03885	RhoGAP	1.05237e-11	1.46151e-10
tetur06g03580	-1.03966	putative periplasmic amino acid-binding protein	0.00629285	0.0230723
tetur14g00750	-1.04052	Hypothetical protein	0.0147451	0.0474009
tetur09g04380	-1.04068	Hypothetical protein	0.0118743	0.039599
tetur19g02860	-1.04304	cuticle protein; putative CPR X	0.000182884	0.000997416
tetur25g01650	-1.04774	Dynamin GTPase effector	4.15132e-09	4.42968e-08
tetur06g05390	-1.04799	Hypothetical protein	1.84677e-13	2.9751e-12
tetur08g05760	-1.04842	PREDICTED: similar to CG33978 CG33978-PA	0.00661409	0.0240546
tetur13g03270	-1.04996	Hypothetical protein	1.12533e-06	8.98609e-06
tetur86g00020	-1.05026	Nuclear hormone receptor, ligand-binding domain	4.58543e-08	4.3624e-07
tetur23g01300	-1.05104	glycerol-3-phosphate dehydrogenase; pseudogene ? GPDP	0.0116669	0.0390231
tetur09g06550	-1.05382	Gas2-like target of Notch; pickled eggs homolog. PIGS	2.73025e-28	1.05108e-26
tetur04g08880	-1.0543	Hypothetical protein	1.14745e-08	1.16203e-07
tetur01g14660	-1.05572	CBF-like protein	0.000646196	0.00313847
tetur24g02150	-1.05595	Leucine-rich repeat domain, L domain-like RNI	1.29697e-20	3.51841e-19
tetur08g01030	-1.05614	Hypothetical protein	0.0130353	0.0427981
tetur16g00010	-1.05625	Hypothetical protein	3.73723e-05	0.000234427
tetur03g00300	-1.05772	Short-chain dehydrogenase/reductase SDR	5.31438e-10	6.34775e-09
tetur33g01660	-1.06235	Hypothetical protein	2.12701e-07	1.86019e-06
tetur13g04460	-1.06414	3-oxoacyl-acyl-carrier-protein reductase	1.69306e-08	1.68096e-07
tetur02g13980	-1.06699	Hypothetical protein	5.85157e-06	4.18346e-05
tetur18g00400	-1.06827	Hypothetical protein	1.27538e-14	2.30258e-13
tetur08g01760	-1.06903	Pleckstrin-homology domain (PH domain)/Phosphotyrosine-binding domain (PTB)	1.18647e-09	1.35731e-08
tetur05g03460	-1.07119	carboxypeptidase D	1.83184e-41	1.25645e-39
tetur18g00790	-1.07155	Hypothetical protein	0.00089752	0.00421319
tetur08g07950	-1.07773	Cytochrome P450 - CYP392A14 CYP392A14	1.23838e-11	1.70625e-10
tetur65g00060	-1.07942	Leucine-rich repeat domain, L domain-like RNI	9.87675e-06	6.79816e-05
tetur16g01680	-1.07965	5'-nucleotidase	0.000114114	0.000650596
tetur20g90761	-1.08065	hypothetical protein	9.49571e-06	6.56466e-05
tetur06g00520	-1.08801	Hypothetical protein	2.03626e-14	3.58963e-13
tetur01g06020	-1.09054	Hypothetical protein	0.0148243	0.0476361
tetur33g01090	-1.09075	Hypothetical protein	0.00137212	0.00616871
tetur14g03170	-1.09134	Hypothetical protein	0.0120963	0.0402364
tetur01g12320	-1.09247	PSP; proline-rich	0.00349348	0.0139022
tetur17g00740	-1.09337	Hypothetical protein	1.00957e-10	1.28295e-09
tetur25g00280	-1.09345	Reeler domain	0.0149439	0.0479517
tetur32g00810	-1.09752	Hypothetical protein	0.00528527	0.0198745
tetur10g03910	-1.10076	SMAD domain, Dwarfin-type	2.00787e-06	1.54143e-05
tetur08g06770	-1.10077	Cathepsin B-like TuPap-25	5.96789e-05	0.000359772
tetur13g00120	-1.10078	PREDICTED: congenital dyserythropoietic anemia; type I	0.0114794	0.0385189
tetur01g11180	-1.10098	Leucine-rich repeat domain, L domain-like	1.23017e-18	2.93206e-17
tetur01g14980	-1.10117	Na+ channel, amiloride-sensitive TuENaC01	0.0110024	0.0371005
tetur02g01470	-1.1035	Hypothetical protein	3.86958e-11	5.08615e-10
tetur35g01440	-1.10549	Hypothetical protein	0.00676284	0.0244699
tetur79g00030	-1.11107	Hypothetical protein	0.00916211	0.0316076
tetur169g00020	-1.11279	Na+ channel, amiloride-sensitive TuENaC123	0.0101359	0.0345347
tetur14g02030	-1.11619	Hypothetical protein	0.0129734	0.0426215
tetur03g01690	-1.11695	Histone H4	2.65303e-22	7.96771e-21
tetur10g03200	-1.11719	putative glycosylhydrolase	2.03932e-14	3.59099e-13
tetur04g07050	-1.11886	sorbitol dehydrogenase	2.00969e-07	1.76545e-06
tetur33g00510	-1.11999	PREDICTED: similar to AGAP003567-PA	1.82819e-16	3.77834e-15
tetur44g00150	-1.12129	Hypothetical protein	0.00406608	0.0158673
tetur32g00450	-1.12464	Zinc finger; RING-type	0.0114445	0.0384181
tetur01g11850	-1.12583	Conserved zygote-specific protein homologue LZY1;2	0.00661428	0.0240546
tetur147g00010	-1.12725	Hypothetical protein	1.41821e-14	2.54581e-13
tetur20g01880	-1.12858	Hypothetical protein	3.63753e-09	3.92409e-08
tetur04g05710	-1.12922	cuticular protein analogous to peritrophins 1-A CPAP 12	2.07102e-20	5.55111e-19
tetur04g92275	-1.12933	hypothetical protein	4.32156e-06	3.14836e-05
tetur27g01150	-1.12992	NHP2-like protein 1	1.55833e-09	1.74584e-08
tetur13g03170	-1.13182	Hypothetical protein	3.70062e-19	9.18256e-18
tetur19g02390	-1.13349	Hypothetical protein	7.3606e-12	1.03689e-10
tetur02g92524	-1.14334	hypothetical protein	0.000173874	0.000954575
tetur09g00460	-1.1439	Na+ channel/degenerin (ENaC/DEG) family protein TuENaC133	1.38623e-09	1.56532e-08
tetur07g03920	-1.14486	CREB-binding protein	1.28227e-05	8.67007e-05
tetur15g00790	-1.14509	collagen alpha-1	0.00983457	0.0336243
tetur03g06750	-1.14537	hippocalcin-like protein 1	0.011901	0.039671
tetur03g03710	-1.14816	Hypothetical protein	4.00544e-05	0.000250053
tetur09g04720	-1.14902	Apolipoprotein D precursor ApoD23	0.00139056	0.00624577
tetur17g02630	-1.14914	Hypothetical protein	0.00192431	0.00826049
tetur01g08840	-1.15035	PREDICTED: transmembrane inner ear-like	0.000186229	0.00101285
tetur01g12690	-1.15177	Hypothetical protein	2.21893e-06	1.68778e-05
tetur02g14310	-1.152	Hypothetical protein	5.08494e-05	0.000310533
tetur55g00100	-1.15209	Cathepsin B TuPap-27	1.06882e-12	1.62203e-11
tetur02g00510	-1.15382	neprilysin	3.15405e-07	2.71903e-06
tetur02g04760	-1.15492	Zinc finger, C2H2-like Klf5	1.19683e-05	8.13086e-05
tetur05g07390	-1.1551	Trafficking protein particle complex subunit 5	0.00082885	0.00392841
tetur01g14740	-1.15573	cytochrome b	0.000133166	0.000749959
tetur08g02700	-1.16128	ADP-ribosylation factor related protein 1	1.5973e-09	1.78568e-08
tetur08g01230	-1.1622	Hypothetical protein	0.0117408	0.0392284
tetur04g08750	-1.16489	Hypothetical protein	0.000459788	0.00231248
tetur423g00010	-1.16541	DnaJ	1.96128e-09	2.17556e-08
tetur11g00760	-1.16616	Hypothetical protein	1.53323e-10	1.9174e-09
tetur05g02510	-1.16793	hypothetical protein	4.52109e-23	1.40341e-21
tetur16g02420	-1.16992	Carboxyl/cholinesterase TuCCE43	1.08036e-06	8.64893e-06
tetur01g01140	-1.17089	Hypothetical protein	0.00244806	0.0102456
tetur07g02070	-1.17171	Hypothetical protein	0.00256799	0.0106934
tetur08g06060	-1.1729	G-protein coupled neuropeptide receptor; homologous to Drosophila receptor CG5811; which is activated by RYamides. RYamide Receptor	3.11218e-09	3.3829e-08
tetur04g03930	-1.17357	Chitin binding protein; peritrophin-A PrtA	1.13248e-05	7.71705e-05
tetur13g00470	-1.17414	Hypothetical protein	0.000137252	0.000771591
tetur20g02620	-1.17522	Galactose-binding domain-like	0.00021672	0.00116629
tetur03g09360	-1.17874	Na+ channel, amiloride-sensitive TuENaC122	0.0149086	0.0478678
tetur01g01280	-1.17897	Hypothetical protein	2.26966e-06	1.72303e-05
tetur06g06793	-1.17998	HAUS augmin-like complex subunit 6, N-terminal	2.85641e-12	4.20484e-11
tetur13g04500	-1.18055	Zinc finger, LIM-type Awh	4.91935e-21	1.38474e-19
tetur06g05380	-1.18087	Hypothetical protein	4.6801e-06	3.3954e-05
tetur11g00950	-1.18148	Hypothetical protein	2.052e-15	3.94984e-14
tetur22g02270	-1.18332	Hypothetical protein	0.0124325	0.0411543
tetur06g05370	-1.18482	Hypothetical protein	1.90374e-07	1.67518e-06
tetur09g01720	-1.19093	aminopeptidase	7.71447e-66	8.65508e-64
tetur10g03240	-1.19533	Hypothetical protein	0.0150154	0.0481417
tetur01g08180	-1.19807	Leucine-rich repeat domain, L domain-like	5.61941e-13	8.6874e-12
tetur23g00930	-1.2017	Hypothetical protein	1.47202e-06	1.15202e-05
tetur08g06630	-1.20287	Hypothetical protein	1.20381e-09	1.37414e-08
tetur09g01930	-1.20335	ABC-transporter; class G TuABCG-10	1.15144e-08	1.16531e-07
tetur01g09190	-1.20762	Hypothetical protein	5.07003e-12	7.28591e-11
tetur15g02460	-1.21216	choline transporter-like protein 4	0.0119474	0.0398086
tetur30g01550	-1.21265	Chemosensing Ionotropic Receptor : IR25A homolog TuIR1	3.00722e-06	2.24511e-05
tetur14g03670	-1.21466	PREDICTED: similar to shavenoid CG13209-PA	1.28445e-09	1.45715e-08
tetur11g02160	-1.21684	ABC-transporter; putative; pABC-13	0.00104871	0.00484903
tetur04g92244	-1.2181	hypothetical protein	0.00365295	0.014449
tetur35g01100	-1.21811	Hypothetical protein	9.30306e-24	3.01285e-22
tetur07g02640	-1.21887	Leucine-rich repeat domain, L domain-like RNI	0.00424405	0.0164567
tetur02g92502	-1.21914	hypothetical protein	0.000120325	0.000682044
tetur11g02250	-1.22242	GE10869	0.0079755	0.0281572
tetur547g00010	-1.22375	variable lymphocyte receptor A	1.14619e-11	1.5834e-10
tetur641g00010	-1.22419	Leucine-rich repeat domain, L domain-like RNI	6.73279e-08	6.25752e-07
tetur01g07120	-1.22545	Hypothetical protein	0.000492974	0.00245995
tetur10g04390	-1.23293	Outer membrane protein Iml2/Tetratricopeptide repeat protein 39	3.49779e-05	0.000220349
tetur02g09250	-1.23821	Hypothetical protein	0.00512376	0.0193785
tetur03g06820	-1.2395	Hypothetical protein	3.95724e-07	3.34894e-06
tetur08g06210	-1.24045	Na+ channel, amiloride-sensitive TuENaC118	2.15112e-10	2.65835e-09
tetur33g01260	-1.24281	PREDICTED: similar to Glucosylceramidase precursor	5.17618e-33	2.47119e-31
tetur15g02090	-1.24554	solute carrier family 6	6.41409e-06	4.55881e-05
tetur26g00490	-1.24703	Six-bladed beta-propeller; TolB-like	1.37804e-25	4.85311e-24
tetur28g00280	-1.2472	Zinc finger, RING/FYVE/PHD-type	1.54937e-07	1.38037e-06
tetur05g92632	-1.24884	hypothetical protein	2.6941e-05	0.000173072
tetur122g00010	-1.24921	Hypothetical protein	1.99816e-06	1.53547e-05
tetur02g92538	-1.24942	hypothetical protein	0.0116037	0.0388778
tetur01g02690	-1.25065	dissatisfaction homolog [Tetranychus urticae] dissatisfaction	1.85015e-16	3.81871e-15
tetur352g00020	-1.25111	Hypothetical protein	6.28305e-09	6.56606e-08
tetur01g14390	-1.25589	Hypothetical protein	0.00012528	0.000707831
tetur11g00890	-1.25756	PREDICTED: similar to limkain b1	0.00188889	0.00812845
tetur08g04040	-1.25852	PREDICTED: similar to microtubule binding protein; putative	3.55221e-12	5.18536e-11
tetur18g01750	-1.26154	Hypothetical protein	1.47297e-06	1.15218e-05
tetur43g00020	-1.26338	Vitellogenin 4 Vg4	3.86574e-11	5.08536e-10
tetur30g01240	-1.26385	Hypothetical protein	1.48588e-17	3.31046e-16
tetur05g04710	-1.26437	Legumain TuLeg-8	0.0152798	0.0488202
tetur01g02900	-1.2665	Shisa family	1.15981e-19	2.98641e-18
tetur30g01250	-1.26707	protein kinase	1.79732e-09	1.99791e-08
tetur01g11500	-1.26847	Hypothetical protein	0.00183611	0.00793391
tetur02g92486	-1.27017	hypothetical protein	0.00549654	0.0205167
tetur06g00610	-1.27237	Rho GTPase activation protein	1.86021e-08	1.83647e-07
tetur03g10037	-1.27515	n/a	0.00312295	0.0126586
tetur16g02410	-1.28083	Carboxyl/cholinesterase TuCCE42	0.00387782	0.0152349
tetur01g13290	-1.28332	Small Secreted Protein; family A SSPA5	2.78737e-14	4.84305e-13
tetur306g00010	-1.2849	apoptosis regulator BAX	6.04429e-05	0.000363866
tetur01g14730	-1.28859	Hypothetical protein	9.78472e-06	6.73777e-05
tetur07g03210	-1.29104	PREDICTED: Bardet-Biedl syndrome 9	3.05151e-18	7.10076e-17
tetur11g05200	-1.29224	ABC-transporter; class A; TuABCA-05	8.38696e-15	1.53357e-13
tetur33g01718	-1.29408	n/a	0.012238	0.0406216
tetur22g01100	-1.29619	nucleoprotein	8.01758e-49	6.55896e-47
tetur01g09260	-1.29722	Putative cuticle protein CPR 60	5.88325e-06	4.20228e-05
tetur30g02080	-1.30013	cation efflux protein/ zinc transporter	8.15082e-23	2.51029e-21
tetur457g00010	-1.30099	tRNA pseudouridine synthase B family	0.00110573	0.00509468
tetur18g02050	-1.30099	GE13940	2.86943e-39	1.8028e-37
tetur04g92241	-1.30307	hypothetical protein	4.73154e-05	0.000290533
tetur35g00310	-1.30566	huntingtin	6.65972e-05	0.000397886
tetur02g10330	-1.30647	Hypothetical protein	0.00317599	0.0128306
tetur08g07340	-1.30731	elongase; putative	5.15815e-08	4.87773e-07
tetur01g04860	-1.30759	Hypothetical protein	5.75612e-05	0.000348004
tetur05g05640	-1.30786	Highly Expressed Secreted Protein Family HESP3	7.5831e-08	7.01046e-07
tetur07g03790	-1.31161	BolA-like protein BolA-2	1.0179e-10	1.2925e-09
tetur18g02510	-1.31394	Hypothetical protein	2.00935e-09	2.22416e-08
tetur01g16010	-1.31713	Superoxide dismutase; copper/zinc binding	3.78956e-05	0.000237426
tetur04g00270	-1.31778	Hypothetical protein	3.03947e-06	2.26798e-05
tetur13g92982	-1.32035	hypothetical protein	2.71858e-06	2.04017e-05
tetur03g02200	-1.32043	Hypothetical protein	8.84977e-09	9.06149e-08
tetur17g01150	-1.32238	Hypothetical protein	0.0030325	0.0123174
tetur10g01510	-1.32238	Hypothetical protein	0.0122003	0.0405308
tetur20g01390	-1.32494	Hypothetical protein	3.00411e-07	2.59261e-06
tetur30g02360	-1.32919	Tetratricopeptide repeat	0.0150241	0.04816
tetur03g00040	-1.33466	Hypothetical protein	0.00140486	0.00629685
tetur10g03600	-1.33708	Hypothetical protein	1.98384e-05	0.00013016
tetur05g05270	-1.33786	Glutathione S-transferase; class mu TuGSTm10	0.00255779	0.0106613
tetur31g00640	-1.33839	Hypothetical protein	1.03847e-28	4.0983e-27
tetur28g02430	-1.33953	cyanate lyase; cyanase CynS	7.94005e-11	1.01725e-09
tetur12g02860	-1.34052	ovo ovo	0.00823993	0.0289282
tetur29g00730	-1.34197	Hypothetical protein	0.00321253	0.0129648
tetur11g01830	-1.34228	UDP-glycosyltransferase; teturUGT52 UGT	9.03325e-15	1.646e-13
tetur23g02150	-1.34351	Hypothetical protein	9.53114e-18	2.16651e-16
tetur37g00540	-1.3461	Hypothetical protein	7.81537e-05	0.000461489
tetur01g10430	-1.34728	sodium-dependent glucose transporter 1	0.00391872	0.0153686
tetur10g00740	-1.34898	PREDICTED: similar to lipase 1	6.67983e-05	0.000398784
tetur03g02880	-1.34968	PREDICTED: similar to adenylate cyclase	0.000102474	0.000590448
tetur10g03160	-1.35028	Cupredoxin	0.000560841	0.00276322
tetur08g00240	-1.35258	Nose resistant-to-fluoxetine protein; N-terminal	9.91422e-12	1.38175e-10
tetur06g03280	-1.35269	Uncharacterised domain KxDL	1.68395e-10	2.09919e-09
tetur01g12820	-1.35307	cuticle protein CPR 28	0.0101566	0.0345827
tetur07g08038	-1.35682	n/a	0.00118236	0.00541281
tetur39g00230	-1.35803	UNC93-like protein MFSD11	1.46555e-80	2.11187e-78
tetur32g00670	-1.35884	SIT4 phosphatase-associated protein	0.0109748	0.0370271
tetur06g00230	-1.3616	Hypothetical protein	2.90409e-38	1.768e-36
tetur28g00780	-1.36179	ABC-transporter; class H TuABCH-17	6.0398e-05	0.000363808
tetur05g03650	-1.36259	ribosomal protein L19 RPL19	3.12654e-35	1.6934e-33
tetur14g02420	-1.36526	Hypothetical protein	0.0038248	0.0150491
tetur12g03050	-1.36743	Hypothetical protein	0.00190193	0.0081711
tetur15g02070	-1.3685	sine oculis-binding protein homolog	8.28536e-05	0.000487592
tetur32g02040	-1.375	Hypothetical protein	3.22978e-09	3.50346e-08
tetur29g01610	-1.37702	60S ribosomal protein L35	4.6594e-15	8.68152e-14
tetur17g03590	-1.37954	Hypothetical protein	1.04828e-17	2.36571e-16
tetur08g03890	-1.38307	Nose resistant-to-fluoxetine protein, N-terminal	0.0109422	0.0369533
tetur02g02390	-1.38394	zinc finger protein 183	1.3479e-59	1.3485e-57
tetur04g02530	-1.38396	Mitochondrial substrate/solute carrier	7.5894e-25	2.56358e-23
tetur02g15167	-1.38408	Serine proteases, trypsin family, histidine active site SP68	0.000205093	0.00110663
tetur17g00850	-1.38706	Glycoside hydrolase; subgroup; catalytic core	4.23387e-33	2.03368e-31
tetur02g01960	-1.38919	nucleolar GTP-binding protein 1	0.0144884	0.0467097
tetur32g90860	-1.3894	hypothetical protein	0.0078854	0.0278704
tetur01g10910	-1.3895	bacterioferritin	0.000420142	0.00213496
tetur06g00550	-1.3905	Homeobox protein SIX1, N-terminal SD domain	5.89724e-10	6.98552e-09
tetur14g03950	-1.39756	chitinase CHT6	0.00542799	0.0203236
tetur24g01280	-1.39821	ATP-sensitive inward rectifier potassium channel 12	2.08802e-10	2.5824e-09
tetur39g00730	-1.39825	vitellogenin1	1.69206e-13	2.73427e-12
tetur05g04300	-1.40022	ABC-transporter; class C; TuABCC-17	0.000747152	0.00358117
tetur04g00810	-1.40376	ribosomal protein S7 RPS7	6.27802e-36	3.50921e-34
tetur09g04760	-1.40421	Hypothetical protein	2.50079e-05	0.000161513
tetur16g03240	-1.40871	PAN/Apple domain	5.54608e-06	3.9741e-05
tetur10g04000	-1.41113	Carbohydrate-binding-like fold	3.48358e-07	2.97372e-06
tetur02g07220	-1.41315	Galactose-binding domain-like	0.000983355	0.00458733
tetur91g00020	-1.41671	calmodulin	8.44128e-13	1.29227e-11
tetur04g01690	-1.41773	Uncharacterised protein family UPF0402	0.00131233	0.00593684
tetur08g07730	-1.41832	Hypothetical protein	0.00102093	0.0047331
tetur11g01920	-1.42046	Hypothetical protein	0.00838865	0.0293584
tetur04g07630	-1.42693	UDP-glycosyltransferase; teturUGT16 UGT	1.85983e-12	2.78212e-11
tetur20g01650	-1.43067	tubulin gamma-1 chain	9.85457e-09	1.0038e-07
tetur02g11850	-1.43271	Hypothetical protein	0.00241522	0.0101243
tetur07g08040	-1.43722	n/a	3.20861e-06	2.38852e-05
tetur04g01270	-1.43758	Tetratricopeptide-like helical domain	3.42091e-14	5.8917e-13
tetur23g00480	-1.43855	Hypothetical protein	6.23541e-12	8.83931e-11
tetur20g00970	-1.44249	Hypothetical protein	0.000118578	0.000672387
tetur06g91429	-1.44347	hypothetical protein	0.00126617	0.0057512
tetur19g02270	-1.45193	Hypothetical protein	3.77217e-10	4.55066e-09
tetur13g02220	-1.45949	Hypothetical protein	0.00640884	0.0234156
tetur08g07940	-1.46345	lethal	3.48324e-18	8.05762e-17
tetur23g01350	-1.46408	Zn-dependent hydrolase	0.00318879	0.012879
tetur08g01020	-1.46489	Histamine H3 receptor	0.00460787	0.0176958
tetur192g00020	-1.47008	PREDICTED: similar to organic cation transporter	7.47691e-11	9.6026e-10
tetur21g03160	-1.47017	Calycin-like ApoDR10	1.56833e-05	0.000104602
tetur09g00410	-1.47463	Peptidase M12B, ADAM/reprolysin ADAMX4	0.0156186	0.0497609
tetur13g02500	-1.47669	Cysteine peptidase, asparagine active site	1.66731e-25	5.81964e-24
tetur02g04440	-1.47975	Hypothetical protein	0.000107132	0.000613795
tetur155g00020	-1.48299	Sterile alpha motif/pointed domain	0.00168646	0.00739096
tetur09g05140	-1.48392	galactokinase	4.14325e-12	6.00905e-11
tetur03g07060	-1.48704	Apple-like	0.000302759	0.00158619
tetur02g05970	-1.48937	Glycosyl transferase; family 31	2.34726e-47	1.83425e-45
tetur126g00010	-1.49014	Zinc finger, C2H2-like	3.28658e-07	2.82398e-06
tetur90g00050	-1.49063	GK22478	5.85176e-17	1.25565e-15
tetur01g00610	-1.49286	Hypothetical protein	5.33684e-17	1.15462e-15
tetur02g03070	-1.49351	orphan secreted protein TuOsp1	6.18569e-12	8.77675e-11
tetur28g00970	-1.49469	Egl-1 suppressor/DiO uptake defective/raf enhancer family member eor-1	0.00106859	0.00493949
tetur08g91652	-1.4947	hypothetical protein	0.000406746	0.00207562
tetur14g03770	-1.49561	Golgi-associated plant pathogenesis-related protein 1	2.12191e-17	4.67444e-16
tetur32g00690	-1.49686	RNA polymerase-associated protein LEO1	0.000238223	0.00127271
tetur11g01890	-1.4976	GTP-binding protein RAD	0.00413645	0.0160899
tetur29g00540	-1.49848	Hypothetical protein	2.23454e-06	1.69883e-05
tetur08g01220	-1.49884	Hypothetical protein	0.00162621	0.00716492
tetur11g06300	-1.50126	Hypothetical protein	0.0129025	0.0424425
tetur06g06668	-1.5013	n/a	0.00479711	0.0182884
tetur24g00950	-1.50823	Alpha/Beta hydrolase fold	7.50136e-11	9.62614e-10
tetur02g13900	-1.51155	Hypothetical protein	2.59894e-09	2.84669e-08
tetur05g00130	-1.52117	isoleucyl-tRNA synthetase; pseudogene IarsP	1.41392e-18	3.3346e-17
tetur04g90877	-1.52182	hypothetical protein	4.55614e-06	3.31005e-05
tetur11g05170	-1.52265	Hypothetical protein	0.0131118	0.0429864
tetur12g02340	-1.5256	Hypothetical protein	1.45544e-06	1.13961e-05
tetur02g02880	-1.52679	Hypothetical protein	0.00935481	0.0322158
tetur07g06700	-1.52911	Beta;beta-carotene 9';10'-oxygenase; CMO-II BCDO2-1	2.95254e-09	3.21606e-08
tetur36g00190	-1.53074	PREDICTED: similar to CG18549 CG18549-PA	1.22459e-09	1.39584e-08
tetur04g04870	-1.53452	Hypothetical protein	0.000310344	0.00162303
tetur24g00430	-1.54056	pre-mRNA-splicing factor SYF1	0.000121723	0.000689471
tetur04g03720	-1.54232	krueppel-like factor 2 Lklf	1.40055e-05	9.42115e-05
tetur06g04150	-1.54619	G-protein coupled neuropeptide receptor GnRH-R3	3.10136e-15	5.89034e-14
tetur12g91730	-1.54956	Leucine-rich repeat domain, L domain-like	5.88383e-18	1.34523e-16
tetur22g02730	-1.55135	Insect antifreeze protein	1.52023e-05	0.000101653
tetur431g00010	-1.55159	sodium-dependent glucose transporter 1	0.0122664	0.0406989
tetur03g06800	-1.55467	U6 snRNA-associated Sm-like protein LSm5	1.20679e-07	1.08625e-06
tetur10g04820	-1.55482	Protease inhibitor I4; serpin	2.19305e-28	8.50525e-27
tetur18g01090	-1.56215	Winged helix-turn-helix DNA-binding domain Rfx4	1.91716e-19	4.84908e-18
tetur11g05660	-1.5653	hypothetical protein Y39G10AR.18	6.80078e-09	7.07416e-08
tetur07g00200	-1.56835	FAM92 protein F92A	0.00150344	0.00668832
tetur13g02150	-1.57939	candidate tumor suppressor protein	1.44802e-15	2.82185e-14
tetur16g02820	-1.58129	Hypothetical protein	0.000152395	0.00084672
tetur13g04678	-1.58173	n/a	0.00496276	0.0188376
tetur04g09509	-1.58431	Superoxide dismutase (Cu/Zn) / superoxide dismutase copper chaperone SOD1	7.51295e-06	5.29412e-05
tetur07g06750	-1.59028	glutaryl-CoA dehydrogenase	1.21074e-39	7.76209e-38
tetur04g05750	-1.59315	hypothetical protein	0.00313257	0.0126845
tetur39g00780	-1.5937	vitellogenin1	9.23119e-09	9.43359e-08
tetur34g00140	-1.59575	PREDICTED: hypothetical protein	0.00946499	0.032531
tetur12g02810	-1.59873	ovo ovo	2.58644e-17	5.68186e-16
tetur577g00010	-1.60901	WD40 repeat	1.28431e-05	8.67638e-05
tetur17g00510	-1.61656	lipase 1 precursor	2.38266e-35	1.29946e-33
tetur516g00020	-1.62394	von Willebrand factor, type D domain Vg1	6.90126e-14	1.14586e-12
tetur13g92981	-1.62522	hypothetical protein	0.00354834	0.0140742
tetur04g08690	-1.62706	Hypothetical protein	0.00053115	0.00263262
tetur11g90913	-1.62747	hypothetical protein	4.64718e-08	4.4158e-07
tetur10g03590	-1.63531	Hypothetical protein	2.02946e-14	3.58166e-13
tetur23g91467	-1.63657	hypothetical protein	4.24569e-13	6.62235e-12
tetur12g91727	-1.6375	hypothetical protein	0.000590251	0.00288563
tetur11g01910	-1.64069	Na+ channel, amiloride-sensitive TuENaC93	5.53478e-08	5.20879e-07
tetur19g00200	-1.64288	GK24554	1.59812e-14	2.84599e-13
tetur01g10140	-1.64425	Hypothetical protein	0.00437404	0.0169053
tetur15g03640	-1.64701	origin recognition complex subunit 2	4.32186e-05	0.000267258
tetur14g01100	-1.64911	GG20998	2.97585e-16	6.07035e-15
tetur41g00510	-1.64947	Serine protease SP59	0.000686592	0.00331723
tetur12g02350	-1.65201	Hypothetical protein	1.05852e-05	7.23506e-05
tetur27g01280	-1.65525	suppressor of Ty 3 homolog	2.65123e-67	3.10768e-65
tetur14g02720	-1.6557	Hypothetical protein	7.15198e-09	7.42473e-08
tetur04g02830	-1.65804	alpha-(1;3)-fucosyltransferase C FUCTCb	1.45071e-14	2.59822e-13
tetur31g00900	-1.66063	Apolipoprotein D precursor ApoD22	1.10485e-17	2.48959e-16
tetur14g92990	-1.66919	hypothetical protein	1.49758e-15	2.91121e-14
tetur19g00800	-1.66931	Hypothetical protein	1.23326e-05	8.36033e-05
tetur18g00990	-1.67027	G-protein coupled receptor. SIFa-R	7.12158e-07	5.83814e-06
tetur66g00140	-1.68213	hypothetical protein	2.69678e-06	2.02575e-05
tetur01g09840	-1.68923	PREDICTED: similar to AHNAK nucleoprotein isoform 1	6.93438e-08	6.43345e-07
tetur01g00860	-1.69284	ribosomal protein S12	2.6274e-32	1.23559e-30
tetur02g12180	-1.69369	Hypothetical protein	0.00423573	0.0164354
tetur01g03020	-1.69624	bHLH protein Hesr-1/Hey1 Hesr-1/Hey1	1.0862e-06	8.68985e-06
tetur10g01550	-1.69854	Hypothetical protein	0.00820791	0.0288286
tetur670g00010	-1.70424	Protein phosphatase 2C	6.02929e-06	4.30073e-05
tetur20g01200	-1.70679	Leucine-rich repeat domain, L domain-like RNI	6.07566e-08	5.67362e-07
tetur07g06740	-1.70738	Major facilitator superfamily; general substrate transporter	3.1764e-31	1.43367e-29
tetur13g00440	-1.70762	Hypothetical protein	0.00400905	0.015672
tetur06g00420	-1.70836	PREDICTED: similar to otoferlin	4.27125e-39	2.66224e-37
tetur77g00040	-1.70845	Hypothetical protein	3.465e-13	5.46434e-12
tetur02g01330	-1.71269	short-chain dehydrogenase/reductase SDR	0.00531973	0.0199873
tetur58g90065	-1.71501	hypothetical protein	5.5481e-17	1.19375e-15
tetur05g05600	-1.72156	Highly expressed secreted protein family HESP2	4.40478e-10	5.28136e-09
tetur31g01990	-1.72333	PAN/Apple domain	0.0130793	0.0428885
tetur57g00130	-1.73206	Hypothetical protein	0.0111213	0.0374855
tetur17g03720	-1.73428	Hypothetical protein	2.05544e-48	1.64718e-46
tetur05g02680	-1.73554	PREDICTED: UTP6; small subunit	8.1798e-19	1.98521e-17
tetur22g02250	-1.74067	Hypothetical protein	0.000173351	0.000952038
tetur11g05220	-1.74321	Serine protease SP39	1.84145e-22	5.5945e-21
tetur12g02270	-1.74633	Hypothetical protein	0.00415011	0.0161391
tetur03g00200	-1.74702	lethal	2.08381e-12	3.10536e-11
tetur13g02100	-1.74737	DNMT-1 (intron invaded with Gypsy)	0.0076991	0.0273041
tetur07g01420	-1.74785	Myc-type, basic helix-loop-helix (bHLH) domain paraxis	9.94048e-08	9.06182e-07
tetur17g03790	-1.74807	Hypothetical protein	0.0116377	0.0389585
tetur04g06870	-1.7484	Hypothetical protein	2.27698e-05	0.000148032
tetur136g00050	-1.74931	Hypothetical protein	7.68628e-08	7.10167e-07
tetur55g00160	-1.757	potential DNA-binding protein C17orf49	3.43725e-13	5.42601e-12
tetur30g00420	-1.76035	mitochondrial intermembrane space import and assembly protein 40	1.0526e-20	2.87036e-19
tetur02g02400	-1.76609	beta-mannosidase	1.07613e-48	8.75788e-47
tetur01g00530	-1.77904	Hypothetical protein	9.20324e-34	4.51735e-32
tetur352g00040	-1.78156	Hypothetical protein	6.41432e-06	4.55881e-05
tetur01g08070	-1.78245	Leucine-rich repeat domain, L domain-like RNI	3.09158e-14	5.34796e-13
tetur03g06170	-1.79091	Hypothetical protein	4.71043e-07	3.9544e-06
tetur07g07500	-1.79352	dopa decarboxylase	2.4966e-06	1.88802e-05
tetur20g00400	-1.79471	PREDICTED: similar to Bardet-Biedl syndrome 7	2.6781e-12	3.96188e-11
tetur20g00730	-1.79776	alpha	6.64891e-06	4.72039e-05
tetur01g14580	-1.80316	sterol desaturase family protein	0.0121416	0.0403786
tetur01g92419	-1.80432	hypothetical protein	0.00574071	0.021352
tetur02g04810	-1.80442	Hypothetical protein	1.15218e-09	1.32097e-08
tetur20g00700	-1.80887	Hypothetical protein	1.1096e-09	1.27494e-08
tetur18g02910	-1.80987	Hypothetical protein	0.000321269	0.0016748
tetur452g00010	-1.81614	Legumain TuLeg-19	0.000114932	0.000654309
tetur37g00560	-1.81938	dentin sialophosphoprotein precursor	2.28317e-73	2.91559e-71
tetur02g13110	-1.82	Hypothetical protein	8.58855e-05	0.000502796
tetur19g00790	-1.82326	ABC transporter; permease/ATP-binding protein	9.55972e-12	1.33352e-10
tetur05g01300	-1.82797	Ankyrin repeat-containing domain	0.00347835	0.0138526
tetur03g09921	-1.83305	Fibroin	6.73598e-05	0.000401831
tetur02g13120	-1.83381	PMS1	1.47349e-09	1.65788e-08
tetur17g92128	-1.83988	hypothetical protein	0.00197528	0.00845388
tetur22g02640	-1.84452	Insect antifreeze protein	1.71343e-08	1.69904e-07
tetur01g10420	-1.84696		0.00010591	0.000607573
tetur33g01580	-1.85644	Hypothetical protein	0.0139209	0.0451487
tetur18g02300	-1.85867	Hypothetical protein	5.67692e-10	6.73979e-09
tetur06g03380	-1.86183	Hypothetical protein	0.000716513	0.00345012
tetur12g04684	-1.86204	n/a	0.00284092	0.0116721
tetur06g03730	-1.86395	Na+ channel, amiloride-sensitive TuENaC04	0.00305649	0.012402
tetur08g02000	-1.86595	Alkaline phosphatase-like, alpha/beta/alpha	2.21934e-05	0.000144524
tetur05g01550	-1.8664	Hypothetical protein	4.73998e-05	0.000290937
tetur03g03420	-1.86891	G-protein coupled neuropeptide receptor LK-R2	0.000317989	0.00166101
tetur07g07010	-1.87282	Hypothetical protein	3.81293e-07	3.24078e-06
tetur149g00010	-1.87448	UNCoordinated family member	2.94218e-09	3.207e-08
tetur46g00020	-1.877	Hypothetical protein	5.90469e-11	7.63333e-10
tetur11g04600	-1.88619	tRNA	7.91751e-09	8.1816e-08
tetur02g90622	-1.89136	hypothetical protein	5.02994e-30	2.13528e-28
tetur29g00990	-1.89461	Carboxyl/cholinesterase; incomplete CCEincTu18	1.8248e-09	2.02702e-08
tetur03g91543	-1.90532	hypothetical protein	1.16364e-34	6.19567e-33
tetur07g03400	-1.90916	Hypothetical protein	3.35654e-18	7.77598e-17
tetur02g01370	-1.90939	glycogen debranching enzyme	0.000130489	0.000736203
tetur12g02130	-1.934	Leucine-rich repeat domain, L domain-like RNI	1.89412e-40	1.22938e-38
tetur01g05990	-1.93529	Hypothetical protein	0.00010963	0.000626851
tetur05g03090	-1.93692	Hypothetical protein	1.11737e-10	1.41196e-09
tetur33g00560	-1.93872	Hypothetical protein	6.42436e-06	4.56388e-05
tetur13g00020	-1.94298	PREDICTED: similar to Serine/threonine-protein kinase PAK 2	0.0016156	0.00712415
tetur19g92445	-1.94751	hypothetical protein	2.33488e-07	2.03405e-06
tetur18g00570	-1.9494	CXXC finger 1	0.00102913	0.00476548
tetur33g00710	-1.95078	Hypothetical protein	0.00109876	0.00506848
tetur28g01130	-1.95222	short chain dehydrogenase	2.66048e-34	1.37461e-32
tetur14g00550	-1.96336	Hypothetical protein	0.00661436	0.0240546
tetur28g02600	-1.96504	Hypothetical protein	9.08993e-06	6.30078e-05
tetur03g03070	-1.96588	Hypothetical protein	1.5453e-46	1.184e-44
tetur02g03100	-1.97108	Bicarbonate transporter; eukaryotic	1.3114e-26	4.75709e-25
tetur13g01730	-1.97166	Hypothetical protein	1.07567e-33	5.26339e-32
tetur06g91386	-1.97318	hypothetical protein	1.40675e-18	3.32269e-17
tetur03g00560	-1.97625	Bardet-Biedl syndrome 1 protein	3.30116e-07	2.83495e-06
tetur03g03730	-1.9795	PE-PGRS family protein	1.73024e-31	7.85461e-30
tetur03g00280	-1.98206	zinc carboxypeptidase	3.30965e-19	8.23845e-18
tetur09g05700	-1.98216	Alkaline phosphatase-like, alpha/beta/alpha	1.83059e-18	4.29151e-17
tetur22g02500	-1.98399	CS domain	0.0141323	0.0457495
tetur14g03790	-1.98482	Tyrosine-protein kinase, active site	0.000621906	0.00302893
tetur13g02600	-1.99152	Major facilitator superfamily; general substrate transporter NAGLT1b	3.95517e-10	4.76044e-09
tetur17g92120	-1.99232	hypothetical protein	4.62102e-07	3.88556e-06
tetur01g05310	-2.00299	E2F transcription factor, CC-MB domain E2f4	1.047e-10	1.32622e-09
tetur14g04030	-2.01279	PREDICTED: im:6906516	8.46371e-05	0.000496784
tetur05g02500	-2.01509	Leucine-rich repeat domain, L domain-like RNI	0.000587227	0.00287518
tetur31g01890	-2.01639	Hypothetical protein	8.97189e-07	7.25684e-06
tetur33g00720	-2.01818	Glycoside hydrolase-type carbohydrate-binding	0.0135252	0.0441112
tetur30g01100	-2.01822	Plexin-like fold	1.06977e-13	1.7503e-12
tetur07g07900	-2.02561	Leucine-rich repeat domain, L domain-like RNI	0.000731336	0.00351287
tetur18g00810	-2.02871	Hypothetical protein	7.96318e-06	5.58382e-05
tetur03g07820	-2.02954	UNCoordinated family member	6.72769e-07	5.53545e-06
tetur03g01460	-2.03552	Hypothetical protein	0.00290125	0.0118733
tetur06g01390	-2.03612	Hypothetical protein	3.39142e-07	2.90295e-06
tetur22g02840	-2.03763	S-adenosyl-L-methionine-dependent methyltransferase	0.00392516	0.01539
tetur07g01480	-2.04166	DNA-directed RNA polymerase III subunit RPC3	0.000528586	0.00262074
tetur41g00160	-2.04698	phosphatidylcholine-sterol acyltransferase	1.37703e-08	1.37852e-07
tetur05g01720	-2.05411	conserved secreted protein 1 Csp1b	0.00361005	0.0143008
tetur06g06650	-2.05427	Cystatin domain TuPap-19	1.8981e-06	1.46216e-05
tetur02g92487	-2.06741	hypothetical protein	0.00119683	0.00546633
tetur03g91512	-2.08019	hypothetical protein	1.70445e-17	3.79203e-16
tetur20g90781	-2.09378	hypothetical protein	0.00146129	0.00651689
tetur11g90924	-2.09806	hypothetical protein	1.55788e-23	4.9634e-22
tetur01g05230	-2.10953	Cathepsin B TuPap-20	1.17837e-06	9.36673e-06
tetur31g01860	-2.11408	Hypothetical protein	9.34325e-05	0.000543333
tetur11g00200	-2.11754	Hypothetical protein	4.99599e-16	1.00734e-14
tetur01g07180	-2.12218	growth factor independent protein 1B Gfi1b	1.0015e-16	2.12288e-15
tetur25g00980	-2.12554	Hypothetical protein	0.00934497	0.0321889
tetur571g00020	-2.12909	PREDICTED: similar to poly	5.10898e-05	0.00031188
tetur06g02440	-2.12926	protein kinase C alpha type	2.3725e-48	1.89162e-46
tetur14g03810	-2.15177	Concanavalin A-like lectin/glucanase	5.16793e-22	1.53736e-20
tetur02g13070	-2.15599	antigen B membrane protein	3.89924e-13	6.1304e-12
tetur01g00410	-2.16151	Clusterin-associated protein-1	8.30031e-09	8.5406e-08
tetur01g07710	-2.16418	Hypothetical protein	7.00736e-11	9.0143e-10
tetur01g16473	-2.1655	Peptidase C1A, papain C-terminal TuPap-28	3.29671e-05	0.00020888
tetur16g00850	-2.16888	Carboxypeptidase-like, regulatory domain	1.22305e-13	1.99278e-12
tetur191g00020	-2.16972	Kelch-type beta propeller	7.08972e-31	3.14571e-29
tetur230g00010	-2.17213	beta-1;4-galactosyltransferase	1.36771e-06	1.07528e-05
tetur04g08190	-2.17646	Cystatin TuCPI-7	0.00339787	0.0135837
tetur31g00630	-2.18997	Armadillo-type fold	6.38092e-133	2.70879e-130
tetur233g00040	-2.19249	Leucine-rich repeat domain, L domain-like RNI	2.58339e-13	4.1279e-12
tetur35g01640	-2.19882	Peptidase S1A, chymotrypsin-type SPH48	0.00198395	0.00848638
tetur06g02610	-2.20166	Legumain TuLeg-6	4.22161e-14	7.18406e-13
tetur11g05490	-2.21017	Hypothetical protein	0.000579122	0.00283992
tetur15g03650	-2.21357	Hypothetical protein	6.00377e-06	4.28447e-05
tetur12g00560	-2.23909	putative oxidoreductase protein	1.7456e-11	2.35957e-10
tetur24g00720	-2.23996	PREDICTED: similar to zinc finger protein; putative	9.74733e-08	8.90124e-07
tetur20g90772	-2.25351	hypothetical protein	0.00612791	0.0225171
tetur08g04780	-2.25846	Alkaline phosphatase-like, alpha/beta/alpha	0.00100254	0.00465776
tetur02g03390	-2.26917	MATH	0.00598031	0.0220803
tetur16g03570	-2.27971	antigen B membrane protein	8.28282e-10	9.6369e-09
tetur21g03240	-2.28216	Cutoff-like protein CuffL10	0.00751123	0.0267552
tetur05g07490	-2.28599	unnamed protein product	3.00933e-05	0.000191677
tetur11g01550	-2.28642	Serine-rich secreted protein SRSP1	0.00193877	0.00831346
tetur72g00010	-2.29133	PREDICTED: similar to Glucosylceramidase precursor	6.84467e-13	1.05401e-11
tetur01g16350	-2.29149	Fibroin	1.5278e-09	1.71531e-08
tetur09g03090	-2.29977	Hypothetical protein	3.08182e-80	4.36092e-78
tetur10g05570	-2.30231	Hypothetical protein	4.35923e-12	6.31063e-11
tetur03g07240	-2.30823	Apple-like	2.59254e-15	4.93587e-14
tetur20g02470	-2.30957	Hypothetical protein	0.00236607	0.00994482
tetur05g05610	-2.3118	Highly expressed secreted protein family HESP1	1.98461e-17	4.38429e-16
tetur01g08100	-2.314	Leucine-rich repeat domain, L domain-like RNI	3.98427e-20	1.05002e-18
tetur14g01180	-2.3153	tRNA	0.000854118	0.00403356
tetur13g02990	-2.31633	Hypothetical protein	9.1675e-05	0.000533904
tetur02g14851	-2.31792	BTB/Kelch-associated	0.00133438	0.00602099
tetur21g01500	-2.3221	Bromo adjacent homology (BAH) domain	5.85125e-10	6.94151e-09
tetur01g10440	-2.33478	hypothetical protein	0.000327336	0.00170416
tetur03g00290	-2.33949	hypothetical protein	4.91998e-19	1.20936e-17
tetur01g08700	-2.34249	DEAD	1.92051e-132	7.93827e-130
tetur08g03130	-2.34266	Na+ channel, amiloride-sensitive TuENaC08	9.12245e-12	1.27706e-10
tetur50g00070	-2.35605	DEAD/DEAH box DNA helicase	5.66191e-25	1.92493e-23
tetur496g00010	-2.3563	dimethyladenosine transferase	3.43309e-05	0.000216734
tetur107g00020	-2.35796	Wnt superfamily	0.00761452	0.0270652
tetur30g00680	-2.36596	PREDICTED: similar to CG13913 CG13913-PA	5.40316e-99	1.21239e-96
tetur02g14140	-2.36649	antigen B membrane protein	2.47902e-25	8.57664e-24
tetur16g03790	-2.37413	Cytochrome P450 - CYP392A10 CYP392A10	6.76086e-31	3.00829e-29
tetur02g02820	-2.40686	Hypothetical protein	2.12846e-05	0.000139015
tetur29g01670	-2.40765	isoamyl acetate-hydrolyzing esterase 1 homolog	2.08653e-23	6.63423e-22
tetur11g05460	-2.41982	PREDICTED: similar to Restin	3.15947e-05	0.00020067
tetur02g05250	-2.4257	Small secreted protein; Family G SSPG1	7.00841e-18	1.59769e-16
tetur13g00050	-2.43728	pyruvate kinase	0.00663876	0.0241098
tetur14g03160	-2.44218	Hypothetical protein	0.00674002	0.0243986
tetur44g00291	-2.45511	Small Secreted Protein; family F SSPF18	0.00441134	0.0170201
tetur32g01170	-2.45511	Hypothetical protein	0.00371524	0.0146732
tetur48g00020	-2.45629	WASH complex subunit strumpellin	4.49605e-111	1.30777e-108
tetur07g00810	-2.45863	Leucine-rich repeat domain, L domain-like LRRP1	1.26799e-08	1.27668e-07
tetur01g07970	-2.46511	Leucine-rich repeat domain, L domain-like RNI	0.000979253	0.00456956
tetur06g00460	-2.47458	intradiol ring-cleavage dioxygenase	1.17317e-16	2.47674e-15
tetur05g02100	-2.49341	Leucine-rich repeat domain, L domain-like RNI	9.6854e-16	1.92082e-14
tetur31g00690	-2.49382	Cysteine peptidase, asparagine active site	2.69964e-18	6.29127e-17
tetur07g02270	-2.49422	Leucine-rich repeat domain, L domain-like RNI	4.50432e-29	1.81409e-27
tetur03g07230	-2.50155	Apple-like	5.18401e-07	4.32045e-06
tetur04g03360	-2.52735	Chemosensory Receptor; Gustatory receptor family TuGR99	1.64209e-20	4.42407e-19
tetur02g09740	-2.52811	Orfan gene family B; member-2 OGFB2	0.00852615	0.0297468
tetur16g03590	-2.53187	Hypothetical protein	8.56291e-07	6.94719e-06
tetur02g08030	-2.53346	Hypothetical protein	0.00316136	0.0127846
tetur11g05450	-2.5514	conserved secreted protein 1 Csp1f	1.10968e-17	2.49352e-16
tetur01g05340	-2.56066	survival motor neuron protein	7.35275e-07	6.02136e-06
tetur02g01280	-2.56558	Hypothetical protein	0.00393868	0.0154315
tetur20g00480	-2.58015	conserved hypothetical protein	2.03972e-09	2.25302e-08
tetur14g03900	-2.59522	Transmembrane receptor protein tyrosine kinase activity pvr-2	0.000498182	0.00248175
tetur15g03570	-2.60296	Hypothetical protein	0.004159	0.0161657
tetur09g05800	-2.6128	ARID DNA-binding domain	0.00100458	0.00466558
tetur01g01010	-2.61728	Orphan Secreted protein OSP1a	1.06851e-63	1.16549e-61
tetur07g02360	-2.64259	Leucine-rich repeat domain, L domain-like RNI	0.000135458	0.000762046
tetur02g03780	-2.6638	lipase 1	0.00299306	0.0121793
tetur01g13140	-2.67923	Hypothetical protein X1 HPX1	0.00183602	0.00793391
tetur09g00900	-2.68077	Hypothetical protein	1.91161e-29	7.88075e-28
tetur01g16874	-2.68118	Fibroin	0.00017859	0.000977392
tetur02g13810	-2.68237	RecName: Full	7.91222e-08	7.29327e-07
tetur65g00010	-2.68561	Leucine-rich repeat domain, L domain-like RNI	1.3335e-29	5.60033e-28
tetur02g15327	-2.68904	BTB/Kelch-associated	0.0153184	0.0489236
tetur11g03880	-2.69293	Zinc finger, C2H2-like	1.99089e-34	1.04236e-32
tetur01g10450	-2.70988	Hypothetical protein	4.46244e-28	1.70539e-26
tetur02g06400	-2.71501	huckebein hkb	4.27353e-07	3.60302e-06
tetur12g03440	-2.71991	Hypothetical protein	1.22887e-05	8.33416e-05
tetur09g05220	-2.75665	Hypothetical protein	4.60407e-18	1.06191e-16
tetur08g04570	-2.76582	Hypothetical protein	0.000424225	0.00215293
tetur97g00010	-2.77176	Hypothetical protein	0.00161282	0.0071179
tetur03g91513	-2.77459	hypothetical protein	0.0114226	0.0383774
tetur07g07950	-2.78674	Leucine-rich repeat domain, L domain-like	1.50497e-07	1.34233e-06
tetur92g00010	-2.7876	Fibroin (new)	2.45271e-26	8.83596e-25
tetur18g02750	-2.8176	IMP	4.83603e-40	3.1259e-38
tetur05g06790	-2.81866	hypothetical protein	0.0149085	0.0478678
tetur21g03250	-2.8196	Hypothetical protein	1.56107e-21	4.57457e-20
tetur06g02580	-2.82651	Cathepsin B TuPap-19	0.00271079	0.0112019
tetur07g05930	-2.82659	intradiol ring-cleavage dioxygenase	3.12816e-34	1.60569e-32
tetur05g05100	-2.82751	major facilitator superfamily MFS_1	1.33404e-18	3.16045e-17
tetur28g00240	-2.83459	Hypothetical protein	0.00473618	0.0180956
tetur01g12410	-2.84924	Hypothetical protein	1.01834e-17	2.30144e-16
tetur30g01290	-2.85114	Carboxyl/cholinesterase TuCCE61	1.7747e-73	2.28485e-71
tetur33g90843	-2.87157	hypothetical protein	4.66648e-14	7.88982e-13
tetur248g00020	-2.87354	Leucine-rich repeat domain, L domain-like RNI	7.44091e-13	1.14247e-11
tetur20g00570	-2.89057	Hypothetical protein	1.5874e-15	3.0706e-14
tetur06g00380	-2.89219	BTB/POZ-like	0.00260635	0.0108273
tetur35g01090	-2.89374	Sodium/calcium exchanger membrane region	8.50154e-103	2.11958e-100
tetur01g10240	-2.89852	zinc finger	0.0141794	0.0458736
tetur04g03040	-2.90048	Hypothetical protein	1.82509e-17	4.03755e-16
tetur01g10950	-2.9073	RNA polymerase II assembly factor Rtp1, C-terminal TMCO7	1.34224e-106	3.63492e-104
tetur32g00650	-2.90922	Winged helix-turn-helix DNA-binding domain Fork_head	0.000387345	0.00198695
tetur207g00020	-2.90983	Carboxyl/cholinesterase; incomplete CCEincTu16	1.14012e-23	3.66214e-22
tetur01g05850	-2.92335	exostosin-1	6.46308e-19	1.57878e-17
tetur20g00540	-2.93249	Hypothetical protein	8.78166e-06	6.10326e-05
tetur21g02540	-2.93659	Steroid dehydrogenase (partial)	1.72631e-10	2.14858e-09
tetur08g03200	-2.93905	Hypothetical protein	6.80925e-11	8.77382e-10
tetur21g00250	-2.9516	choline kinase	0.000223192	0.00119828
tetur10g01030	-2.96651	mitochondrial ribosomal protein S17 mRpS17	0.00025455	0.00135166
tetur22g00890	-2.98984	Hypothetical protein	6.90012e-10	8.13665e-09
tetur02g07590	-3.01602	Aldo-keto reductase family E; member 2; likely a pseudogene AkrE2	4.74177e-60	4.86791e-58
tetur03g00940	-3.01714	sodium-dependent multivitamin transporter	7.94872e-14	1.31422e-12
tetur30g02320	-3.02184	intraflagellar transport protein 52 homolog; partial IFT52	0.00980261	0.0335373
tetur28g01070	-3.02186	short chain dehydrogenase	1.90526e-15	3.6719e-14
tetur26g00580	-3.04295	Six-bladed beta-propeller, TolB-like	0.0022067	0.00932827
tetur486g00030	-3.05837	Nse4	1.11656e-24	3.73942e-23
tetur04g08890	-3.06847	Fibroin	1.47991e-28	5.81122e-27
tetur05g06590	-3.08678	Cytochrome P450 - CYP pseudogene CYPps	0.00651219	0.023738
tetur536g00010	-3.09779	CDK5 regulatory subunit-associated protein 1-like 1	9.04367e-08	8.28273e-07
tetur08g06700	-3.10499	Hypothetical protein	2.14394e-19	5.38797e-18
tetur09g01070	-3.126	phosphatidylinositol 3-kinase regulatory subunit gamma	8.32226e-42	5.83561e-40
tetur14g02600	-3.13306	Hypothetical protein	5.56541e-34	2.80179e-32
tetur03g10031	-3.15	n/a	0.0109059	0.0368463
tetur23g00600	-3.15689	Hypothetical protein	0.00107241	0.00495569
tetur06g02650	-3.16821	Cytochrome P450; E-class; group I	0.0120466	0.0400881
tetur134g00010	-3.17555	Hypothetical protein	1.72618e-25	5.99847e-24
tetur511g00010	-3.18267	Uncharacterized oxidoreductase yqjQ	1.13403e-51	9.89563e-50
tetur23g01620	-3.18529	BTB/POZ-like	1.97348e-60	2.05281e-58
tetur06g02570	-3.1913	Cathepsin B-like TuPap-63	0.00586161	0.0217142
tetur31g00590	-3.19194	unnamed protein product	0.0121832	0.0404825
tetur11g01680	-3.21129	heat shock protein 70	0.000374273	0.00192429
tetur06g06630	-3.21508	Cystatin TuCPI-20	4.52152e-11	5.91204e-10
tetur05g02480	-3.21693	Leucine-rich repeat domain, L domain-like RNI	1.51406e-06	1.18256e-05
tetur21g00560	-3.22892	Cytochrome P450 - probable pseudogene CYP pse	0.00810536	0.028524
tetur13g02240	-3.23917	Hypothetical protein	0.00478228	0.0182446
tetur06g02590	-3.24237	Serine protease homologue SPH43	4.12106e-11	5.39863e-10
tetur07g07880	-3.24583	Leucine-rich repeat domain, L domain-like RNI	0.00886559	0.0306993
tetur19g01180	-3.24764	Chemosensory Receptor; Gustatory receptor family TuGR306	1.18695e-07	1.06962e-06
tetur139g00040	-3.26728	Hypothetical protein	0.00130356	0.00590227
tetur07g02680	-3.27524	Leucine-rich repeat domain, L domain-like RNI	6.6418e-05	0.000396966
tetur01g01000	-3.28205	Orphan secreted protein OSP2a	6.70729e-96	1.3862e-93
tetur10g92024	-3.33649	hypothetical protein	0.00561355	0.0209137
tetur16g90573	-3.33703	hypothetical protein	0.00399184	0.0156125
tetur17g02440	-3.35584	PREDICTED: similar to neprilysin; partial	1.20761e-18	2.88266e-17
tetur02g14951	-3.38681	BTB/Kelch-associated	3.48149e-06	2.57699e-05
tetur30g01320	-3.39065	lysosomal alpha-glucosidase precursor	7.37924e-98	1.63247e-95
tetur43g00480	-3.39093	Putative amiloride-sensitive sodium channel TuENaC05	1.16827e-17	2.61769e-16
tetur03g08450	-3.4073	Hypothetical protein	5.95907e-51	5.1147e-49
tetur16g90568	-3.41215	hypothetical protein	0.00302904	0.0123065
tetur22g01220	-3.4322	D13	2.13615e-30	9.32013e-29
tetur12g03180	-3.43461	BTB/Kelch-associated	2.64068e-75	3.51501e-73
tetur11g00940	-3.4353	Limkain-b1; LKAP32	6.56443e-84	1.04149e-81
tetur03g09750	-3.4409	PREDICTED: Cdt1 protein-like	3.84132e-53	3.42816e-51
tetur11g01130	-3.46156	Hypothetical protein	0.00688719	0.0248388
tetur20g01410	-3.472	Hypothetical protein	6.7073e-31	2.99294e-29
tetur06g03050	-3.48093	PLAT/LH2 domain PLAT14	2.67221e-06	2.01113e-05
tetur05g06000	-3.48797	Hypothetical protein	0.00322429	0.0130023
tetur02g09760	-3.49744	adenylosuccinate lyase	6.52353e-22	1.93696e-20
tetur275g00010	-3.51387	putative formate dehydrogenase	8.79251e-06	6.10809e-05
tetur37g00100	-3.51788	hypothetical protein	0.00417472	0.0162228
tetur21g03100	-3.52104	Cutoff-like protein CuffL6	0.000724051	0.00348146
tetur07g07890	-3.5239	Leucine-rich repeat domain, L domain-like RNI	1.62474e-16	3.38459e-15
tetur06g05830	-3.54098	unnamed protein product	7.99004e-101	1.81883e-98
tetur05g92620	-3.55868	hypothetical protein	0.00328587	0.0132065
tetur10g02970	-3.5633	PREDICTED: topoisomerase	0.00285937	0.0117295
tetur184g00010	-3.5793	Hypothetical protein	4.19722e-22	1.25096e-20
tetur23g00240	-3.59799	UNCoordinated family member	4.27008e-24	1.40021e-22
tetur92g00020	-3.60293	Hypothetical fibroin (new)	2.87144e-27	1.0713e-25
tetur48g00120	-3.61942	WASH complex subunit strumpellin	4.78981e-41	3.21511e-39
tetur07g03950	-3.62514	acylamino-acid-releasing enzyme	3.77298e-145	1.79582e-142
tetur01g09160	-3.62585	Basic region leucine zipper bZIP_2	1.2338e-05	8.36035e-05
tetur32g00050	-3.62916	Small Secreted Protein; Family F SSPF15	1.28334e-30	5.63058e-29
tetur07g02410	-3.65151	Leucine-rich repeat domain, L domain-like RNI	4.78084e-11	6.22143e-10
tetur23g01660	-3.70027	dihydropyridine-sensitive l-type calcium channel	0.00050653	0.00252014
tetur23g00250	-3.73444	UNCoordinated family member	3.69871e-35	1.99641e-33
tetur04g07610	-3.73655	RabGAP/TBC	0.00166721	0.00731884
tetur30g01300	-3.7421	S-adenosyl-L-methionine-dependent methyltransferase	7.53757e-85	1.20809e-82
tetur04g92201	-3.7753	hypothetical protein	1.70735e-07	1.51083e-06
tetur01g04360	-3.78189	deoxyuridine 5'-triphosphate nucleotidohydrolase dUTPase	5.04241e-18	1.15863e-16
tetur24g00710	-3.78224	Hypothetical protein	0.00523692	0.0197486
tetur343g00010	-3.83335	Six-bladed beta-propeller; TolB-like	6.63074e-31	2.9677e-29
tetur02g02610	-3.83965	Winged helix-turn-helix DNA-binding domain fkh	0.0013963	0.00626792
tetur31g00860	-3.84135	High mobility group; HMG1/HMG2	6.70859e-14	1.11932e-12
tetur16g00590	-3.86637	Hypothetical protein	0.00390589	0.0153293
tetur30g00690	-3.90705	Domain of unknown function DUF3421 DDM9-21	2.15905e-22	6.54675e-21
tetur30g00710	-3.91464	Apple-like	0.000826022	0.00391619
tetur33g00700	-3.92229	Apple-like	7.57606e-06	5.33141e-05
tetur03g06730	-3.9375	Armadillo-type fold	0.000155649	0.000862965
tetur05g01480	-3.93936	Hypothetical protein	7.22692e-06	5.1109e-05
tetur657g00010	-3.97319	lambda-crystallin homolog	2.51591e-78	3.43629e-76
tetur366g00010	-4.01765	Hypothetical protein	9.4602e-23	2.90785e-21
tetur07g07920	-4.02672	Leucine-rich repeat domain, L domain-like RNI	9.14352e-06	6.33512e-05
tetur29g01570	-4.03355	Serine protease SP2	0.0077312	0.0273993
tetur154g00030	-4.03715	Domain of unknown function DUF814	2.2621e-36	1.2827e-34
tetur16g03250	-4.05532	Hypothetical protein	0.000250541	0.00133308
tetur01g02660	-4.07688	Immunoglobulin E-set MDL6	3.12036e-07	2.69146e-06
tetur01g16210	-4.07769	estrogen receptor alpha	0.000531753	0.00263478
tetur14g03240	-4.09845	Hypothetical protein	5.60241e-46	4.23063e-44
tetur82g00060	-4.10472	Leucine-rich repeat domain, L domain-like RNI	4.78627e-07	4.01377e-06
tetur14g03780	-4.15491	Hypothetical protein	0.000741637	0.003558
tetur23g02130	-4.16935	Hypothetical protein	2.59216e-06	1.9537e-05
tetur486g00010	-4.19648	DNA replication factor Cdt1, C-terminal	4.59527e-26	1.64414e-24
tetur157g00070	-4.19674	Mediator complex, subunit Med23	0.00509535	0.0192815
tetur22g01050	-4.20931	Mitochondrial import inner membrane translocase subunit Tim13	3.30533e-48	2.62206e-46
tetur28g00610	-4.21825	PLC-like phosphodiesterase, TIM beta/alpha-barrel domain	1.04762e-20	2.86175e-19
tetur03g09200	-4.22438	glucose dehydrogenase	4.84724e-07	4.06056e-06
tetur09g01050	-4.23292	Hypothetical protein	5.19463e-08	4.90927e-07
tetur01g08370	-4.23448	Leucine-rich repeat domain, L domain-like RNI	6.89223e-14	1.14557e-12
tetur13g02000	-4.25564	Hypothetical protein	3.40906e-08	3.2911e-07
tetur30g00700	-4.2732	Apple-like	4.64141e-86	7.92419e-84
tetur05g02630	-4.3198	Short-chain dehydrogenase/reductase SDR	2.18836e-05	0.000142743
tetur48g00050	-4.32526	WASH complex subunit strumpellin	2.85696e-26	1.02687e-24
tetur149g00020	-4.33676	jnk/sapk-associated protein	1.30969e-11	1.80134e-10
tetur02g04730	-4.34689	Hypothetical protein	1.26695e-16	2.66756e-15
tetur415g00010	-4.36999	Legumain TuLeg-18	5.30367e-104	1.36565e-101
tetur10g05824	-4.37759	Protoporphyrinogen oxidase, C-terminal domain	2.42064e-22	7.31174e-21
tetur04g06430	-4.41015	hatching enzyme	1.26618e-68	1.52984e-66
tetur34g00090	-4.45894	Leucine-rich repeat domain, L domain-like RNI	1.30429e-12	1.96607e-11
tetur14g03250	-4.52743	Hypothetical protein	2.44732e-46	1.86602e-44
tetur08g05980	-4.53009	Legumain-like; pseudogene TuLeg-22	8.45618e-50	7.06495e-48
tetur06g03000	-4.57903	Hypothetical protein	1.58163e-05	0.000105355
tetur30g01070	-4.6118	Hypothetical protein	6.98154e-05	0.000415375
tetur20g01420	-4.61211	Hypothetical protein	5.26853e-21	1.47247e-19
tetur16g04149	-4.61363	hypothetical protein	9.6449e-68	1.13904e-65
tetur21g00780	-4.64412	Hypothetical protein	1.09433e-25	3.88007e-24
tetur01g91140	-4.6812	hypothetical protein	0.00103593	0.00479413
tetur13g03050	-4.7467	Chemosensory Receptor; Gustatory receptor family TuGR42	4.24544e-06	3.1001e-05
tetur432g00010	-4.7579	Hypothetical protein	4.52978e-41	3.05361e-39
tetur01g05790	-4.76349	exostosin-1	0.00713121	0.0255672
tetur02g05310	-4.76732	Hypothetical protein	2.05434e-70	2.54074e-68
tetur12g04641	-4.78034	WD40/YVTN repeat-like-containing domain	2.34707e-30	1.0212e-28
tetur07g91894	-4.78344	Leucine-rich repeat domain, L domain-like	5.25613e-85	8.69032e-83
tetur508g00010	-4.79093	alanyl-tRNA synthetase	2.49622e-36	1.41036e-34
tetur02g12540	-4.83579	BTB/Kelch-associated	0.000139504	0.00078153
tetur01g92390	-4.96351	hypothetical protein	1.30878e-05	8.83794e-05
tetur30g00730	-4.97426	Hypothetical protein	5.51684e-11	7.15549e-10
tetur17g02110	-4.98984	GH22026	4.34598e-05	0.000268597
tetur18g00510	-5.01047	Hypothetical protein	2.42887e-39	1.53832e-37
tetur02g07550	-5.02638	aldo-keto reductase	4.64556e-08	4.4158e-07
tetur22g02170	-5.04168	PLAT single domain protein PLAT13	4.12251e-16	8.34436e-15
tetur13g03320	-5.16223	Zinc finger, RING/FYVE/PHD-type	5.69617e-29	2.28823e-27
tetur607g00010	-5.18866	Phosphoribosyltransferase-like	8.93428e-19	2.14573e-17
tetur192g00010	-5.22135	phospholipase A2 precursor; putative	4.3347e-101	1.03159e-98
tetur17g01870	-5.27605	ADP-ribosylation factor GTPase-activating protein 1	1.53451e-06	1.19794e-05
tetur63g90083	-5.28907	hypothetical protein	1.20502e-06	9.56406e-06
tetur12g02790	-5.38847	ovo ovo	0.0124292	0.041152
tetur31g00780	-5.41583	apolipoprotein D precursor	2.75753e-09	3.012e-08
tetur28g01080	-5.479	short-chain dehydrogenase/reductase SDR	0.00217452	0.00920624
tetur11g05710	-5.56668	PREDICTED: UDP-Gal:betaGlcNAc beta 1;3-galactosyltransferase 1-like	5.64274e-39	3.48939e-37
tetur02g02690	-5.62807	K Homology domain, type 1	2.27104e-71	2.85369e-69
tetur14g02490	-5.70073	Hypothetical protein	7.97064e-41	5.28248e-39
tetur522g00010	-5.92988	SFRS protein kinase 1	2.60604e-08	2.54085e-07
tetur01g02620	-5.96083	Immunoglobulin E-set MDL3	0.0150425	0.048209
tetur07g04620	-5.99357	sialin	1.41741e-08	1.41714e-07
tetur17g01850	-6.00091	3-hydroxyisobutyrate dehydrogenase	1.91262e-08	1.88467e-07
tetur649g00010	-6.14347	Hypothetical protein	7.64096e-09	7.91666e-08
tetur05g07580	-6.22043	cullin-5	2.43675e-09	2.67692e-08
tetur04g02230	-6.27716	pseudogene of 04g02210 ferrochelatase	1.86531e-16	3.84494e-15
tetur09g04730	-6.42188	Apolipoprotein D precursor ApoD20	1.04564e-143	4.83057e-141
tetur511g00020	-6.43552	partitioning defective 6 homolog beta	6.84552e-68	8.20783e-66
tetur32g02287	-6.48102	Small Secreted Protein; Family F SSPF14	2.03838e-08	2.00355e-07
tetur20g00740	-6.87657	Hypothetical protein	4.20631e-23	1.31088e-21
tetur12g02850	-6.94627	ovo ovo	5.95818e-11	7.6931e-10
tetur08g04090	-7.00869	Endonuclease/exonuclease/phosphatase	0.0119213	0.0397302
tetur03g07880	-7.19904	Glutathione-S-transferase; incomplete; TuGSTinc03	1.24526e-10	1.56851e-09
tetur01g91139	-7.22449	hypothetical protein	3.90154e-12	5.67422e-11
tetur08g04020	-7.30396	IQ calmodulin-binding region	4.12178e-12	5.98344e-11
tetur18g00530	-7.33558	Hypothetical protein	2.1392e-06	1.63268e-05
tetur06g03010	-7.74754	PLAT/LH2 domain PLATp2	1.04262e-11	1.44959e-10
tetur44g00301	-7.76722	Small Secreted Protein; family F SSPF16	1.49065e-11	2.03774e-10
tetur04g06440	-7.83752	Hypothetical protein	4.07843e-14	6.94951e-13
tetur28g01340	-7.98239	cathepsin B	4.62093e-14	7.82122e-13
tetur36g91078	-8.29199	hypothetical protein	3.67384e-14	6.32038e-13
tetur17g01910	-8.49888	ADP-ribosylation factor GTPase-activating protein 1	2.97823e-23	9.35582e-22
tetur28g00590	-8.65962	PLC-like phosphodiesterase; TIM beta/alpha-barrel domain	1.55908e-16	3.26077e-15
tetur27g00290	-9.38698	Hypothetical protein	4.32976e-29	1.74827e-27
a Villarroel, C.A., Jonckheere, W., Alba, J.M., Glas, J.J., Dermauw, W., Haring, M.A., Van Leeuwen, T., Schuurink, R.C., Kant, M.R., 2016. Salivary proteins of spider mites suppress defenses in Nicotiana benthamiana and promote mite reproduction. Plant J. 86, 119-131. https://doi.org/10.1111/tpj.13152. Jonckheere, W., Dermauw, W., Zhurov, V., Wybouw, N., Van den Bulcke, J., Villarroel, C.A., Gree…

## Sheet: Table S8.3
Table S8. Significantly over/underexpressed genes (log2|FC| ≥ 1, p adj ≤ 0.05) in pairwise comparisons between bifenthrin resistant populations (ROS-IT, ES1, MR-VL) and bifenthrin susceptible populations (UK4, RO1, IT3 and El Juan) of T. urticae. Red T. urticae strains are underlined.
MR-VL vs IT3
T.urticae gene ID	log2FC	Description	P.Value	adj.P.Val
tetur19g02850	11.4457	Hypothetical protein	3.31885e-28	1.63507e-26
tetur02g14741	10.8827	BTB/Kelch-associated	3.42932e-26	1.51038e-24
tetur01g11290	10.7543	Hypothetical protein	5.65331e-25	2.29886e-23
tetur02g03040	10.7458	Hypothetical protein	3.43915e-25	1.42105e-23
tetur06g02640	10.5498	Leucine−rich repeat domain -L domain−like/F-box domain protein	1.58798e-24	6.27478e-23
tetur09g01060	10.4817	Cystine-knot cytokine	2.1659e-24	8.49286e-23
tetur31g02000	10.2131	Small Secreted Protein; family A SSPA6	3.95335e-23	1.43657e-21
tetur07g02630	10.1279	Leucine-rich repeat domain, L domain-like RNI	4.20765e-22	1.42145e-20
tetur07g08169	10.0421	Leucine-rich repeat domain, L domain-like RNI	1.34962e-22	4.72551e-21
tetur24g00740	9.97595	BTB/POZ-like	1.93072e-22	6.69913e-21
tetur19g00350	9.93964	Leucine-rich repeat; cysteine-containing subtype	3.35515e-103	1.32236e-100
tetur12g00740	9.81647	Hypothetical protein	1.45366e-21	4.78463e-20
tetur02g14731	9.26798	BTB/Kelch-associated	2.02532e-19	5.56619e-18
tetur14g03960	9.17327	PREDICTED: hypothetical protein; partial	7.57481e-19	1.98014e-17
tetur24g00730	9.03985	BTB/POZ-like	2.10653e-18	5.34315e-17
tetur16g02710	8.96817	mitochondrial carnitine/acylcarnitine carrier protein	1.09776e-34	7.14987e-33
tetur06g03010	8.76401	PLAT/LH2 domain PLATp2	1.371e-14	2.50579e-13
tetur24g00680	8.60795	kelch-like 18	9.36512e-17	2.08323e-15
tetur14g03770	8.49849	Golgi-associated plant pathogenesis-related protein 1	2.06859e-16	4.48467e-15
tetur01g12410	8.4984	Hypothetical protein	4.71625e-16	9.9991e-15
tetur06g03050	8.49459	PLAT/LH2 domain PLAT14	5.78939e-13	8.93462e-12
tetur14g02050	8.43738	Immunoglobulin E-set MDL11	8.70429e-195	1.4866e-191
tetur01g13150	8.40229	Hypothetical protein	2.95197e-23	1.07779e-21
tetur14g03560	8.32008	Hypothetical protein	4.22332e-37	3.06211e-35
tetur16g90568	8.26127	hypothetical protein	1.73728e-14	3.15647e-13
tetur16g90569	8.24814	hypothetical protein	2.90672e-14	5.15925e-13
tetur24g02080	8.11622	Hypothetical protein	2.82342e-13	4.48334e-12
tetur02g12230	8.10293	Hypothetical protein	3.91624e-15	7.56238e-14
tetur05g05230	8.07649	Hypothetical protein	9.43338e-34	5.91839e-32
tetur22g02730	8.01408	Insect antifreeze protein	7.17916e-14	1.21532e-12
tetur03g07550	7.9804	E75 nuclear receptor	1.01841e-14	1.88685e-13
tetur63g00070	7.94753	Insect antifreeze protein	8.50778e-14	1.4261e-12
tetur35g01550	7.89341	Peptidase S1A, chymotrypsin-type SPH33	3.94396e-14	6.8733e-13
tetur24g00820	7.63835	BTB/POZ-like	9.47209e-15	1.7584e-13
tetur615g00020	7.60187	PREDICTED: similar to PMP1 protein	8.54681e-13	1.29944e-11
tetur14g03810	7.48341	Concanavalin A-like lectin/glucanase	7.22934e-13	1.10459e-11
tetur05g05610	7.48299	Highly expressed secreted protein family HESP1	1.08516e-12	1.61627e-11
tetur56g90039	7.3647	hypothetical protein	1.73271e-12	2.51734e-11
tetur24g00780	7.265	PREDICTED: similar to KIAA1378 protein	5.6195e-12	7.7399e-11
tetur31g02020	7.18747	Apple-like	4.45228e-12	6.21016e-11
tetur24g00750	7.11319	gigaxonin	8.14426e-12	1.10295e-10
tetur14g03800	7.1115	PREDICTED: similar to PMP1 protein	1.12852e-11	1.50186e-10
tetur01g12400	7.09804	Hypothetical protein	4.2945e-11	5.36237e-10
tetur06g02570	7.08268	Cathepsin B-like TuPap-63	2.55394e-06	1.62688e-05
tetur02g14721	7.03939	BTB/Kelch-associated	1.24622e-11	1.64993e-10
tetur32g00960	7.00847	Hypothetical protein	0	0
tetur05g05060	6.98472	UDP-glycosyltransferase; teturUGT29 UGT	2.50638e-66	4.87666e-64
tetur06g02590	6.95133	Serine protease homologue SPH43	1.36859e-20	4.16567e-19
tetur24g00690	6.90024	BTB/POZ-like	3.86352e-11	4.83207e-10
tetur24g00840	6.87445	BTB/POZ-like	1.54247e-10	1.82239e-09
tetur05g05270	6.87209	Glutathione S-transferase; class mu TuGSTm10	3.04892e-10	3.49478e-09
tetur24g00720	6.86396	PREDICTED: similar to zinc finger protein; putative	5.14966e-11	6.38351e-10
tetur03g04360	6.83554	Incomplete MFS	1.22649e-10	1.4637e-09
tetur24g00830	6.78457	BTB/POZ-like	6.49975e-11	7.98623e-10
tetur03g91513	6.77801	hypothetical protein	4.69089e-10	5.24772e-09
tetur36g00890	6.71937	Hypothetical protein	1.53616e-08	1.38732e-07
tetur233g00010	6.69106	ras-related protein Rab-40B	5.80283e-07	4.11608e-06
tetur14g03970	6.64851	ACYPI009414	3.87665e-10	4.38147e-09
tetur14g03950	6.64253	chitinase CHT6	5.66472e-10	6.24174e-09
tetur05g04170	6.63001	RNA 3'-terminal phosphate cyclase-like protein	3.69393e-24	1.42304e-22
tetur60g00080	6.62249	UDP-glycosyltransferase; teturUGT78p UGT	9.72336e-11	1.17314e-09
tetur32g01490	6.61388	Hypothetical protein	9.20052e-08	7.39651e-07
tetur05g04580	6.58265	Wannes-Thomas Secreted Protein 10 WTSP10	5.26789e-269	1.61945e-265
tetur03g02710	6.56115	Scramblase	3.34567e-19	9.102e-18
tetur01g10150	6.54025	WD40 repeat, conserved site	2.66291e-10	3.07988e-09
tetur07g05940	6.51637	intradiol ring-cleavage dioxygenase	9.51842e-136	6.3612e-133
tetur01g91139	6.44926	hypothetical protein	1.56302e-21	5.11174e-20
tetur03g01140	6.39576	peptidase M28	1.06142e-08	9.78713e-08
tetur09g06240	6.2135	Hypothetical protein	1.48106e-100	5.55253e-98
tetur05g05640	6.18772	Highly Expressed Secreted Protein Family HESP3	4.7706e-19	1.27086e-17
tetur06g91377	6.18379	lipocalin	4.62827e-08	3.87901e-07
tetur46g00020	6.16261	Hypothetical protein	3.68889e-47	3.83121e-45
tetur02g15041	6.14432	BTB/Kelch-associated	4.14346e-09	4.06818e-08
tetur06g91424	6.06257	hypothetical protein	0.000116186	0.000545644
tetur01g05880	6.0396	Lipocalin, ApoD type	7.64964e-16	1.59759e-14
tetur86g00060	6.01315	Calycin-like SSPF6	1.77316e-08	1.59108e-07
tetur02g14981	6.00763	BTB/Kelch-associated	6.15082e-07	4.34687e-06
tetur19g02860	5.96348	cuticle protein; putative CPR X	6.96891e-39	5.5216e-37
tetur297g00020	5.92982	PREDICTED: similar to PMP1 protein	4.72782e-08	3.95167e-07
tetur06g91360	5.91281	hypothetical protein	9.74399e-37	6.87041e-35
tetur07g07890	5.80778	Leucine-rich repeat domain, L domain-like RNI	3.86632e-28	1.88664e-26
tetur02g12500	5.75975	BTB/Kelch-associated	6.52947e-94	2.28101e-91
tetur01g91119	5.75773	hypothetical protein	1.26502e-06	8.44318e-06
tetur56g00010	5.71409	BTB/Kelch-associated	8.43417e-11	1.02483e-09
tetur06g03100	5.70463	Apolipoprotein D ApoD3	4.55052e-23	1.63808e-21
tetur315g90211	5.70195	hypothetical protein	1.69966e-07	1.30367e-06
tetur35g01210	5.68589	Serine protease homologue SPH20	1.35777e-06	9.02695e-06
tetur39g90795	5.56584	hypothetical protein	1.2352e-06	8.25845e-06
tetur12g01260	5.42954	Hypothetical protein	4.32964e-07	3.12886e-06
tetur10g01330	5.42729	Hypothetical protein	1.56637e-06	1.03112e-05
tetur14g04000	5.42232	chitinase CHT7	4.16782e-07	3.02044e-06
tetur06g02610	5.4205	Legumain TuLeg-6	3.77527e-13	5.9335e-12
tetur01g13310	5.41157	Small Secreted Protein; family A SSPA3	2.23031e-07	1.67393e-06
tetur34g00160	5.4079	Leucine-rich repeat domain, L domain-like RNI	9.42041e-08	7.55747e-07
tetur30g01880	5.38213	PREDICTED: hypothetical protein	0.00210577	0.00734797
tetur16g03650	5.35554	Legumain TuLeg-15	5.11855e-07	3.66342e-06
tetur03g07230	5.3522	Apple-like	1.67647e-32	1.01055e-30
tetur05g04550	5.34931	Legumain TuLeg-4	1.73802e-09	1.78816e-08
tetur21g01380	5.32391	Hypothetical protein	2.50025e-10	2.89829e-09
tetur12g01250	5.31447	Hypothetical protein	1.31832e-06	8.77984e-06
tetur07g05930	5.3113	intradiol ring-cleavage dioxygenase	3.93072e-133	2.41676e-130
tetur03g00830	5.25226	Cytochrome P450 - CYP392A12 CYP392A12	1.94474e-55	2.76783e-53
tetur343g00010	5.23303	Six-bladed beta-propeller; TolB-like	1.18334e-06	7.94286e-06
tetur09g92915	5.22644	hypothetical protein	1.47295e-06	9.7421e-06
tetur05g05250	5.18997	Glutathione S-transferase; class mu TuGSTm08	9.87364e-07	6.71838e-06
tetur01g01500	5.18011	Apolipoprotein D precursor; putative	9.15418e-160	9.3806e-157
tetur07g06450	5.17272	UDP-glycosyltransferase; teturUGT39 UGT	1.06511e-32	6.47107e-31
tetur03g02030	5.14417	Hypothetical protein	3.42746e-06	2.12862e-05
tetur08g07580	5.14346	innexin; putative	2.12467e-140	1.63292e-137
tetur06g02400	5.13423	Cytochrome P450 - CYP392E2 CYP392E2	2.31198e-154	2.09044e-151
tetur82g00070	5.13361	Leucine-rich repeat domain, L domain-like RNI	9.28958e-06	5.39441e-05
tetur03g05020	5.10246	Cytochrome P450 - CYP392D5p probable pseudogene CYP392D5p	4.60879e-23	1.65518e-21
tetur01g07220	5.08611	pancreatic lipase-related protein 2	2.11096e-06	1.36049e-05
tetur411g00020	5.08345	Leucine-rich repeat domain, L domain-like RNI	9.65464e-06	5.59794e-05
tetur14g00480	5.06922	Hypothetical protein	0.000919535	0.00354329
tetur09g04540	5.05484	Cathepsin L TuPap-58	1.30649e-31	7.69426e-30
tetur06g91408	5.04538	hypothetical protein	2.53581e-18	6.40033e-17
tetur14g03760	5.04424	PREDICTED: hypothetical protein; partial	2.46405e-06	1.57288e-05
tetur03g02760	5.04326	Scramblase	1.01027e-13	1.67517e-12
tetur07g06560	5.03416	Intradiol ring-cleavage dioxygenase, core	9.24919e-114	4.06198e-111
tetur01g05740	5.00667	Apolipoprotein D precursor ApoD29	3.29461e-45	3.14543e-43
tetur15g91266	4.99696	hypothetical protein	2.5758e-05	0.000137618
tetur17g03400	4.99467	Domain of unknown function DUF3421 DDM9-16	2.05646e-40	1.71793e-38
tetur33g01500	4.94497	Small Secreted Protein; family A SSPA9	4.29021e-06	2.62624e-05
tetur03g09941	4.944	Cytochrome P450, conserved site CYP392A15	0	0
tetur16g02700	4.93092	mitochondrial carnitine/acylcarnitine carrier protein	1.11704e-50	1.37361e-48
tetur01g14980	4.92992	Na+ channel, amiloride-sensitive TuENaC01	5.55999e-06	3.3423e-05
tetur09g07580	4.90962	hypothetical protein	3.47926e-06	2.15644e-05
tetur24g00890	4.89624	kelch-like 18	7.37758e-06	4.33987e-05
tetur14g03820	4.8487	PREDICTED: similar to PMP1 protein	6.4167e-18	1.56309e-16
tetur02g02480	4.83517	UDP-glycosyltransferase; teturUGT07 UGT	1.2775e-07	9.99313e-07
tetur03g91586	4.8205	hypothetical protein	1.89405e-08	1.68969e-07
tetur184g00040	4.7877	PREDICTED: UDP glucuronosyltransferase 2B10 isoform 1	2.27203e-28	1.12656e-26
tetur01g92363	4.76687	hypothetical protein	0.000848137	0.00330545
tetur07g02290	4.75823	Leucine-rich repeat domain, L domain-like RNI	1.22416e-05	6.9588e-05
tetur43g00560	4.75056	Hypothetical protein	0.000140459	0.000651082
tetur32g00330	4.69666	Conserved hypothetical protein CHP02464	1.52031e-145	1.22993e-142
tetur15g03970	4.68765	Leucine-rich repeat domain, L domain-like RNI	7.84137e-05	0.000381302
tetur30g01100	4.68231	Plexin-like fold	6.39995e-17	1.44667e-15
tetur10g05320	4.68073	Hypothetical protein	3.48508e-05	0.000182022
tetur352g00010	4.67703	Hypothetical protein	1.74428e-05	9.63395e-05
tetur01g01520	4.67005	Apolipoprotein D precursor; putative	4.76345e-70	9.89447e-68
tetur31g01990	4.62512	PAN/Apple domain	1.84316e-07	1.40323e-06
tetur32g01000	4.61441	Conserved hypothetical protein CHP02464	0	0
tetur32g00990	4.59901	PREDICTED: similar to Kuzbanian-like CG1964-PA	1.22296e-175	1.5665e-172
tetur06g01120	4.53423	Hypothetical protein	6.23807e-05	0.000309108
tetur02g15535	4.50899	hypothetical protein	2.34259e-15	4.59872e-14
tetur16g00590	4.47305	Hypothetical protein	0.000843334	0.00328837
tetur02g02870	4.47274	Hypothetical protein	0.00900567	0.0262701
tetur05g06790	4.45972	hypothetical protein	7.06967e-05	0.000345991
tetur35g01290	4.43766	Serine protease homologue SPH18	0.000127052	0.000592871
tetur24g00770	4.42635	BTB/POZ-like	5.33178e-05	0.000267477
tetur35g00830	4.40369	Peptidase S1A, chymotrypsin-type SPH25	0.001286	0.00474943
tetur06g91358	4.38761	hypothetical protein	1.52179e-06	1.00522e-05
tetur15g03950	4.35787	UBA-like	0.00167141	0.00597748
tetur12g01240	4.33403	Hypothetical protein	9.86557e-05	0.000468904
tetur28g01080	4.32257	short-chain dehydrogenase/reductase SDR	0.0163169	0.0434825
tetur05g05600	4.30705	Highly expressed secreted protein family HESP2	2.84868e-05	0.000151146
tetur32g01020	4.30225	Conserved hypothetical protein CHP02464	6.40741e-131	3.78801e-128
tetur06g01200	4.29306	PREDICTED: similar to ring canal kelch protein	1.27017e-09	1.33079e-08
tetur01g11830	4.25951	Conserved zygote-specific protein homologue LZY1;5	6.59365e-83	1.84274e-80
tetur16g03550	4.25222	PAN/Apple domain	5.80396e-05	0.00028946
tetur10g05854	4.24358	hypothetical protein	0.000154235	0.000707684
tetur126g00010	4.23391	Zinc finger, C2H2-like	5.29848e-25	2.16029e-23
tetur31g00830	4.2296	Tu28/Tu_MCL25 member a	1.58907e-40	1.34206e-38
tetur32g00950	4.20076	Hypothetical protein	0.000624917	0.00251785
tetur266g00010	4.1672	Hypothetical protein	0.00458517	0.0146056
tetur06g01940	4.14451	protein kinase C substrate; 80 KD protein; heavy chain; putative	0.00119122	0.00445398
tetur07g01480	4.14253	DNA-directed RNA polymerase III subunit RPC3	0.000125785	0.000588031
tetur03g06880	4.14014	Hypothetical protein	1.66049e-66	3.27222e-64
tetur23g91448	4.12524	hypothetical protein	1.32845e-10	1.58275e-09
tetur01g91140	4.10869	hypothetical protein	0.00514094	0.0161016
tetur03g05040	4.09131	Cytochrome P450 - fragment	4.93402e-12	6.83867e-11
tetur02g12170	4.09056	Hypothetical protein	9.82688e-06	5.67901e-05
tetur24g00670	4.05692	GTP-binding protein Rit1	8.3364e-44	7.76599e-42
tetur441g00020	4.01732	Protein phosphatase 2A; regulatory B subunit; B56	0.000273083	0.00118667
tetur21g02970	4.01588	Hypothetical protein	0.000488964	0.00201822
tetur08g08050	4.0148	Cytochrome P450 - CYP392A13v1 CYP392A13v1	2.74984e-120	1.40893e-117
tetur46g00150	4.01204	Cytochrome P450 - CYP385C4v2 CYP385C4v2	2.7342e-11	3.46189e-10
tetur05g01700	4.01089	lipase 1 precursor	1.78568e-26	8.07284e-25
tetur04g07560	4.00346	serine/threonine-protein phosphatase 2B catalytic subunit beta isoform	0.00113615	0.00426986
tetur08g05780	3.98521	Metal-dependent protein hydrolase	5.55101e-125	3.0473e-122
tetur05g06580	3.95717	Cytochrome P450 - CYP389C10 CYP389C10	0.000356105	0.00150832
tetur34g01243	3.94352	Leucine-rich repeat domain, L domain-like	0.00133177	0.00490081
tetur04g02860	3.9341	Chemosensory Receptor; Gustatory receptor family TuGR201	0.00562551	0.0174159
tetur16g01960	3.92831	Hypothetical protein	0.0102432	0.0293543
tetur275g00010	3.9031	putative formate dehydrogenase	1.66871e-05	9.25313e-05
tetur22g03073	3.88577	Zinc finger, CXXC-type	0.000330955	0.00140956
tetur10g00940	3.88203	Hypothetical protein	0.00778338	0.0230784
tetur06g01220	3.86862	Hypothetical protein	0.00597188	0.0183477
tetur01g02290	3.84249	Na+ channel, amiloride-sensitive TuENaC20	1.30004e-15	2.62587e-14
tetur05g04590	3.82927	PREDICTED: similar to sodium-dependent phosphate transporter	0.00137832	0.00505276
tetur35g01540	3.79647	Serine proteases, trypsin family, histidine active site SP44	0.00396743	0.0128467
tetur06g03020	3.76139	Lipocalin family conserved site	0.000973632	0.00371819
tetur05g00160	3.73773	hypothetical protein GrBNV_gp28	7.20835e-13	1.10248e-11
tetur06g02580	3.72613	Cathepsin B TuPap-19	0.0014304	0.00522249
tetur06g91359	3.7213	hypothetical protein	7.1809e-09	6.77996e-08
tetur01g05230	3.71987	Cathepsin B TuPap-20	7.06653e-18	1.71595e-16
tetur36g00520	3.71847	palmitoyl protein thioesterase family protein	0.000767886	0.00302026
tetur09g05900	3.69046	Na+ channel, amiloride-sensitive TuENaC24	4.66065e-12	6.47144e-11
tetur31g01860	3.68213	Hypothetical protein	1.93527e-75	4.66548e-73
tetur06g01310	3.66291	Hypothetical protein	1.82279e-07	1.38841e-06
tetur16g01180	3.64356	Hypothetical protein	2.50296e-64	4.32281e-62
tetur13g02760	3.63564	Putative Degenerin/Epithelial Sodium Channel (DEG/ENaC) TuENaC100	0.00943735	0.0274115
tetur06g91357	3.63016	hypothetical protein	3.38338e-10	3.84944e-09
tetur24g00710	3.62495	Hypothetical protein	0.0100322	0.0288991
tetur445g00020	3.60831	integrator complex subunit 2	0.00806839	0.0238544
tetur02g07970	3.60398	Orfan gene family A; member-12 OGFA12	0.00510156	0.0160169
tetur57g00090	3.60086	Hypothetical protein	0.00274965	0.00929308
tetur03g04990	3.59281	Cytochrome P450 - CYP392D2 CYP392D2	1.93474e-26	8.7211e-25
tetur05g92602	3.58639	hypothetical protein	0.00314298	0.0104637
tetur11g05420	3.58625	conserved secreted protein 1 Csp1e	0.00392574	0.0127332
tetur19g02710	3.57175	PREDICTED: similar to KIAA1919	5.38006e-12	7.41676e-11
tetur04g09479	3.57026	Small Secreted Protein; Family F SSPF3	8.84e-34	5.59175e-32
tetur11g05450	3.56883	conserved secreted protein 1 Csp1f	5.80346e-42	5.06847e-40
tetur02g13650	3.5446	Conserved hypothetical protein CHP02464	4.30187e-76	1.084e-73
tetur06g02050	3.53067	C. elegans homolog of xol-1; a sex determinant gene xol-1	1.12715e-12	1.67073e-11
tetur04g02190	3.5221	Hypothetical protein	6.08027e-37	4.34697e-35
tetur04g07480	3.50333	H/ACA ribonucleoprotein complex subunit 3	5.55014e-08	4.59156e-07
tetur06g01230	3.48842	Hypothetical protein	1.80623e-13	2.9194e-12
tetur05g05290	3.44943	Glutathione S-transferase; class mu TuGSTm11	5.62867e-56	8.1621e-54
tetur02g08000	3.435	Orfan gene family A; member-20 OGFA20	0.00850355	0.0249826
tetur07g04690	3.4324	Hypothetical protein	0.00691492	0.0208369
tetur11g05230	3.41861	Apolipoprotein D ApoD1	0.0129364	0.0358927
tetur49g00160	3.41855	Leucine-rich repeat domain, L domain-like RNI	0.00844217	0.0248353
tetur05g04100	3.41765	Domain of unknown function DUF3421 DDM9-18	0.00819018	0.0241541
tetur24g00170	3.41675	photosystem II CP47 protein	0.00357758	0.0117241
tetur06g01180	3.41262	hypothetical protein	0.00498847	0.0157062
tetur03g91623	3.40954	hypothetical protein	1.90613e-36	1.32575e-34
tetur32g01090	3.40676	Mitotic checkpoint serine/threonine protein kinase; Bub1	9.20757e-06	5.35083e-05
tetur01g05780	3.3597	exostosin-1	3.96627e-05	0.000204789
tetur02g14490	3.33878	probable methyltransferase C20orf7 homolog; mitochondrial precursor	9.43879e-30	5.06604e-28
tetur02g12190	3.33752	Hypothetical protein	5.24963e-09	5.07178e-08
tetur06g04250	3.33318	Sec1-like protein	3.07924e-43	2.80065e-41
tetur24g00900	3.32625	Kelch-type beta propeller	4.65642e-12	6.47141e-11
tetur13g03410	3.29581	Hypothetical protein	0.000363766	0.0015378
tetur05g06620	3.28909	Cytochrome P450 - CYP389C7 CYP389C7	0.00339524	0.0111893
tetur05g06600	3.28756	Cytochrome P450 - CYP389C9 CYP389C9	1.92209e-14	3.46766e-13
tetur05g00080	3.26797	UDP-glycosyltransferase; teturUGT22 UGT	3.43353e-06	2.13153e-05
tetur13g03400	3.26522	PREDICTED: similar to adenylate cyclase	5.72168e-35	3.77459e-33
tetur05g00070	3.26255	UDP-glycosyltransferase; teturUGT21 UGT	4.90655e-58	7.68306e-56
tetur02g08140	3.26173	spectrin realated protein 1 SPECR1	0.0113866	0.0321733
tetur14g03900	3.25725	Transmembrane receptor protein tyrosine kinase activity pvr-2	0.00985433	0.0284666
tetur02g07480	3.24331	Orfan gene family A; member-3 OGFA3	0.00105484	0.00400215
tetur32g00020	3.22912	PREDICTED: similar to RIKEN cDNA 3110050K21	0.0184804	0.0483018
tetur29g00930	3.22516	Carboxyl/cholinesterase TuCCE58	5.45186e-89	1.61155e-86
tetur04g05540	3.20924	ABC-transporter; class C TuABCC-13	7.37129e-14	1.24373e-12
tetur24g00420	3.19724	Hypothetical protein	2.64639e-14	4.70807e-13
tetur07g07310	3.17965	short-chain dehydrogenase/reductase SDR	0.00084235	0.0032854
tetur05g92606	3.17835	hypothetical protein	0.0112523	0.031829
tetur01g91132	3.17001	hypothetical protein	0.0099178	0.0286177
tetur06g01100	3.15316	Hypothetical protein	1.11185e-12	1.65284e-11
tetur01g12910	3.12176	CDK5 and ABL1 enzyme substrate 1/2	3.53848e-31	2.03708e-29
tetur29g00990	3.07841	Carboxyl/cholinesterase; incomplete CCEincTu18	9.29631e-47	9.52624e-45
tetur05g09040	3.06856	biphenyl hydrolase-like	2.16525e-20	6.45003e-19
tetur05g05880	3.05094	Armadillo-type fold	0.0192395	0.0498956
tetur02g12720	3.04117	Hypothetical protein	8.11602e-49	8.91081e-47
tetur20g01260	3.0408	Hypothetical protein	0.0141768	0.0387124
tetur21g03020	3.03958	Hypothetical protein	1.05315e-15	2.15552e-14
tetur14g03790	3.03589	Tyrosine-protein kinase, active site	0.0149275	0.0403181
tetur11g05410	3.0329	PREDICTED: similar to adenylate cyclase	3.93057e-27	1.81432e-25
tetur06g04980	3.03264	short-chain dehydrogenase/reductase SDR	0.00717322	0.021507
tetur17g03950	3.0255	Hypothetical protein	0.014388	0.0392055
tetur22g02790	3.01694	Insect antifreeze protein	0.0107848	0.0306759
tetur17g03530	3.00361	Epididymal secretory protein E1 precursor	2.01197e-59	3.29e-57
tetur05g00060	3.00352	UDP-glycosyltransferase; teturUGT20 UGT	2.46472e-36	1.69889e-34
tetur03g06980	2.98815	Apple-like	3.52621e-07	2.59461e-06
tetur34g00540	2.98787	Ulp1 protease; putative	2.21165e-260	4.85647e-257
tetur47g00140	2.97201	Hypothetical protein	4.20683e-43	3.80372e-41
tetur06g03090	2.97146	Apolipoprotein D related protein ApoDR2	0.00697646	0.0209936
tetur05g02400	2.96981	Leucine-rich repeat domain, L domain-like RNI	3.68202e-14	6.44605e-13
tetur01g10740	2.9673	Carboxyl/cholinesterase TuCCE03	1.26681e-74	2.95033e-72
tetur07g02690	2.96413	Leucine-rich repeat domain, L domain-like RNI	7.81275e-43	6.98196e-41
tetur04g07780	2.95513	UDP-glycosyltransferase; teturUGT19 UGT	2.29398e-97	8.20017e-95
tetur05g02680	2.95411	PREDICTED: UTP6; small subunit	7.0091e-23	2.49391e-21
tetur02g03960	2.94598	Hypothetical protein	1.7094e-16	3.74291e-15
tetur02g12580	2.94444	BTB/Kelch-associated	9.95107e-19	2.57939e-17
tetur15g03160	2.94039	adenylyltransferase and sulfurtransferase MOCS3	1.3261e-14	2.4295e-13
tetur05g07580	2.91748	cullin-5	4.8016e-24	1.83596e-22
tetur20g00700	2.91629	Hypothetical protein	4.97689e-26	2.17948e-24
tetur171g00020	2.89547	Nucleophile aminohydrolases, N-terminal	0.0189603	0.0493045
tetur06g01210	2.88903	Hypothetical protein	8.60338e-05	0.000414683
tetur06g04580	2.88437	Hypothetical protein	8.3882e-13	1.27659e-11
tetur01g92374	2.88118	hypothetical protein	3.07786e-08	2.65636e-07
tetur106g00040	2.87833	short-chain dehydrogenase/reductase SDR	0.0124993	0.0348497
tetur02g10370	2.86393	Double-stranded RNA binding	4.14258e-182	5.78869e-179
tetur30g90543	2.86126	hypothetical protein	8.06252e-81	2.21302e-78
tetur17g03390	2.82394	Domain of unknown function DUF3421 DDM9-17	4.15388e-53	5.41095e-51
tetur02g12210	2.81964	Hypothetical protein	5.64736e-09	5.42535e-08
tetur37g00580	2.81781	4-nitrophenylphosphatase	1.87494e-07	1.4246e-06
tetur01g12390	2.81696	Glutathione S-transferase, C-terminal-like	1.27623e-17	3.04139e-16
tetur05g04560	2.8141	Wannes-Thomas Secreted Protein 8 WTSP8	5.58807e-92	1.82754e-89
tetur16g03200	2.81081	PREDICTED: similar to adenylate cyclase	3.7014e-10	4.19265e-09
tetur14g02840	2.81079	Hypothetical protein	0.0142491	0.0388889
tetur32g00650	2.80787	Winged helix-turn-helix DNA-binding domain Fork_head	4.58563e-06	2.79594e-05
tetur04g07030	2.80257	sorbitol dehydrogenase	6.75724e-08	5.52182e-07
tetur11g05400	2.79885	excision repair cross-complementing rodent repair deficiency; complementation group 8	1.58276e-136	1.10584e-133
tetur04g03040	2.79306	Hypothetical protein	1.22866e-09	1.29089e-08
tetur05g04690	2.79038	UDP-glycosyltransferase; teturUGT25 UGT	3.32482e-91	1.04298e-88
tetur22g00270	2.77622	UDP-glycosyltransferase; teturUGT59 UGT	1.15651e-14	2.1264e-13
tetur14g93000	2.77069	hypothetical protein	0.00613498	0.0187551
tetur06g01250	2.7585	Hypothetical protein	2.20564e-05	0.000119461
tetur02g90657	2.75242	hypothetical protein	2.40458e-05	0.000129188
tetur22g00310	2.74326	UDP-glycosyltransferase; teturUGT60 UGT	9.18584e-14	1.53141e-12
tetur02g07030	2.74056	Hypothetical protein	1.04284e-91	3.33947e-89
tetur30g01930	2.73834	Hypothetical protein	2.03973e-06	1.31679e-05
tetur07g01950	2.73707	Serine proteases, trypsin family, histidine active site SPH9/6C	3.15308e-31	1.82203e-29
tetur06g03730	2.72955	Na+ channel, amiloride-sensitive TuENaC04	1.33031e-05	7.51493e-05
tetur05g02970	2.72083	Cytochrome P450 - CYP389C4 CYP389C4	1.88502e-21	6.12573e-20
tetur12g02660	2.71867	Hypothetical protein	0.00118572	0.00443557
tetur01g17304	2.71225	Leucine-rich repeat domain, L domain-like RNI	5.14052e-19	1.36468e-17
tetur11g04810	2.71183	phytoene dehydrogenase	1.36243e-05	7.67664e-05
tetur16g03520	2.69394	Apple-like	9.65827e-10	1.02739e-08
tetur01g03020	2.68821	bHLH protein Hesr-1/Hey1 Hesr-1/Hey1	2.6226e-17	6.12644e-16
tetur28g01360	2.68133	Wannes-Thomas Secreted Protein 2 WTSP2	6.28157e-28	3.00791e-26
tetur16g04149	2.67007	hypothetical protein	2.42746e-32	1.45752e-30
tetur01g16554	2.66754	Leucine-rich repeat domain, L domain-like	0.00143489	0.00523765
tetur24g01960	2.66216	DnaJ	3.1602e-13	4.99747e-12
tetur12g02680	2.66158	Hypothetical protein	0.0133515	0.0368383
tetur21g03000	2.65702	Hypothetical protein	4.49136e-17	1.03194e-15
tetur02g12220	2.65339	Hypothetical protein	1.02339e-07	8.15474e-07
tetur02g14310	2.64153	Hypothetical protein	1.17915e-14	2.16544e-13
tetur13g04550	2.63771	Intradiol ring-cleavage dioxygenase, core	4.78587e-25	1.9617e-23
tetur01g12840	2.62625	cuticle protein CPR 26	3.88634e-07	2.83248e-06
tetur16g00080	2.61131	Tetratricopeptide repeat	0.0077206	0.022913
tetur571g00020	2.6012	PREDICTED: similar to poly	1.18511e-10	1.41761e-09
tetur02g02910	2.59681	Hypothetical protein	4.05714e-06	2.49549e-05
tetur02g12180	2.58369	Hypothetical protein	1.46644e-06	9.70323e-06
tetur01g09100	2.57999	Hypothetical protein	1.74651e-46	1.77785e-44
tetur12g02150	2.57941	Hypothetical protein	5.23685e-05	0.000263402
tetur01g05730	2.57843	Apolipoprotein D precursor ApoD28	1.35336e-33	8.45627e-32
tetur19g02880	2.57496	Hypothetical protein	7.36478e-15	1.38561e-13
tetur11g05520	2.57026	Cytochrome P450 - CYP385C4 CYP385C4	5.80835e-20	1.65334e-18
tetur04g06120	2.56942	Hypothetical protein	0.000309622	0.00132716
tetur04g92251	2.56874	hypothetical protein	0.00027484	0.00119291
tetur43g00390	2.56575	Hypothetical protein	0.00664779	0.0201029
tetur18g01660	2.56453	hepatic triacylglycerol lipase precursor	7.02941e-05	0.000344544
tetur02g14390	2.56338	Hypothetical protein	2.71537e-29	1.42938e-27
tetur04g02840	2.55165	Membrane Protein of Unknown Function UTMP2	0.000993348	0.00378501
tetur08g08040	2.53203	lethal	2.25988e-21	7.25189e-20
tetur07g03810	2.5271	Leucine-rich repeat domain, L domain-like	7.47831e-162	8.21065e-159
tetur04g04870	2.5263	Hypothetical protein	2.04482e-12	2.95404e-11
tetur11g02270	2.51837	PREDICTED: similar to ankyrin 2;3/unc44	1.60559e-23	5.96123e-22
tetur547g00010	2.51444	variable lymphocyte receptor A	3.02805e-46	3.0421e-44
tetur09g03800	2.48736	Cytochrome P450 - CYP4CF2 CYP4CF2	1.93786e-30	1.08316e-28
tetur02g02880	2.47733	Hypothetical protein	0.00126452	0.00468566
tetur536g00010	2.46883	CDK5 regulatory subunit-associated protein 1-like 1	6.57777e-07	4.62732e-06
tetur01g09370	2.46726	catalase	4.16672e-17	9.61662e-16
tetur24g00910	2.45933	Chemosensory Receptor; Gustatory receptor family TuGR256	0.0034224	0.0112694
tetur34g01160	2.43894	Hypothetical protein	1.71199e-05	9.47263e-05
tetur05g00090	2.43307	UDP-glycosyltransferase; teturUGT23 UGT	4.55648e-20	1.30667e-18
tetur18g01530	2.42483	Putative Degenerin/Epithelial Sodium Channel (DEG/ENaC) TuENaC119	8.46186e-09	7.90202e-08
tetur02g03550	2.41844	GK24782	5.5964e-19	1.48314e-17
tetur01g91179	2.41079	hypothetical protein	0.000557885	0.00227219
tetur02g14410	2.40934	Legumain TuLeg-14	0.0153518	0.0413044
tetur04g07770	2.40845	UDP-glycosyltransferase, teturUGT18 UGT	9.21733e-60	1.52344e-57
tetur05g00830	2.40781	Hypothetical protein	1.90059e-14	3.4329e-13
tetur11g00390	2.40743	Hypothetical protein	0.000654735	0.00262423
tetur24g01040	2.40054	Chemosensory Receptor; Gustatory receptor family TuGR30	0.00517075	0.0161807
tetur02g01180	2.39899	Guanylate-binding protein; C-terminal	1.59908e-35	1.06404e-33
tetur04g90883	2.39899	hypothetical protein	9.96601e-09	9.20598e-08
tetur12g02170	2.38011	Hypothetical protein	3.76095e-15	7.27165e-14
tetur04g05870	2.35131	Phosphatidylinositol transfer protein-like; N-terminal	1.28145e-07	1.00189e-06
tetur30g01690	2.34828	UNCoordinated family member	9.07516e-134	5.81226e-131
tetur19g01700	2.34553	Tetraspanin/Peripherin	9.87983e-26	4.1997e-24
tetur02g09600	2.34509	Hypothetical protein	2.19822e-11	2.82739e-10
tetur15g00220	2.34209	Major facilitator superfamily domain	1.22841e-71	2.62249e-69
tetur18g01120	2.33567	sin3 histone deacetylase corepressor complex component SDS3	8.03108e-115	3.63076e-112
tetur08g07950	2.33554	Cytochrome P450 - CYP392A14 CYP392A14	3.10398e-54	4.14881e-52
tetur01g14390	2.33385	Hypothetical protein	1.65412e-09	1.70641e-08
tetur36g01020	2.33029	Hypothetical protein	0.00088962	0.00344182
tetur17g03420	2.32719	Domain of unknown function DUF3421 DDM9-11	3.50274e-19	9.50827e-18
tetur18g00520	2.3245	CXXC finger 1	1.21236e-05	6.89935e-05
tetur03g07060	2.32045	Apple-like	4.25739e-10	4.78365e-09
tetur04g07830	2.30169	Hypothetical protein	7.74049e-14	1.30317e-12
tetur19g02570	2.28608	PHYH	6.59457e-42	5.72684e-40
tetur03g00730	2.26346	Nuclear hormone receptor, ligand-binding domain nhr-48	3.32836e-86	9.4741e-84
tetur05g00200	2.25294	Hypothetical protein	1.40127e-89	4.30778e-87
tetur04g09459	2.23256	Small Secreted Protein; Family F SSPF2	4.54602e-27	2.09212e-25
tetur15g00850	2.22693	Hypothetical protein	0.000461353	0.00191144
tetur02g07980	2.22528	Hypothetical protein	0.000717805	0.00284586
tetur06g04940	2.22439	3-oxoacyl-acyl-carrier-protein reductase	0.00258577	0.00881674
tetur21g03100	2.22277	Cutoff-like protein CuffL6	2.34918e-12	3.3747e-11
tetur08g07930	2.21216	Cytochrome P450 pseudogene CYP392A14P	2.54327e-73	5.66561e-71
tetur03g07010	2.21165	Pollen allergen/expansin; C-terminal	3.68195e-34	2.37779e-32
tetur01g11850	2.20898	Conserved zygote-specific protein homologue LZY1;2	7.25664e-06	4.27363e-05
tetur19g01710	2.20599	ABC-transporter; putative pABC-22	0.00622618	0.0189927
tetur27g00320	2.19869	Beta-lactamase-like	9.03888e-08	7.28179e-07
tetur22g00380	2.1975	UDP-glycosyltransferase; teturUGT64 UGT	2.63414e-12	3.77347e-11
tetur13g02060	2.1969	ABC-transporter; class H TuABCH-12	4.29325e-09	4.20328e-08
tetur55g00080	2.19578	Immunoglobulin E-set MDL	8.74659e-14	1.46135e-12
tetur03g00710	2.18032	Nuclear hormone receptor, ligand-binding domain nhr-48	5.22145e-66	9.90851e-64
tetur04g05430	2.18003	Protein of unknown function DUF3743	5.44666e-38	4.10395e-36
tetur233g00040	2.17927	Leucine-rich repeat domain, L domain-like RNI	4.94843e-58	7.68306e-56
tetur13g01360	2.1726	putative carboxypeptidase A-like	6.95565e-05	0.000341364
tetur02g14871	2.16763	hypothetical protein	0.0174995	0.0461619
tetur14g01600	2.16353	cyclophilin	0.0162179	0.0432486
tetur16g01140	2.16347	Hypothetical protein	5.42211e-22	1.81972e-20
tetur441g00040	2.14757	Peptidase S1, PA clan	0.000913601	0.00352307
tetur191g00040	2.14217	Zinc finger, C2H2-like zfp	0.0115878	0.0326758
tetur10g92745	2.1362	hypothetical protein	3.83329e-28	1.87648e-26
tetur03g09720	2.13572	PREDICTED: chromatin licensing and DNA replication factor 1 isoform 2	5.74705e-17	1.31065e-15
tetur19g00790	2.13463	ABC transporter; permease/ATP-binding protein	3.82842e-19	1.03059e-17
tetur02g04790	2.13397	Hypothetical protein	1.25468e-19	3.51287e-18
tetur02g13990	2.12854	Hypothetical protein	0.0071664	0.0214978
tetur33g01270	2.1176	Glycoside hydrolase; subgroup; catalytic core	1.50158e-24	5.94865e-23
tetur320g00030	2.11648	Histone deacetylase superfamily	2.78838e-20	8.22654e-19
tetur19g00800	2.10768	Hypothetical protein	3.882e-06	2.39351e-05
tetur07g00990	2.10752	Dicer-2; homolog of Drosophila melanogaster DCL2 Dicer-2	1.77374e-39	1.43495e-37
tetur11g01570	2.10694	Carboxyl/cholinesterase TuCCE32	1.37314e-15	2.76988e-14
tetur09g06650	2.09709	PREDICTED: similar to AGAP007761-PA	2.75512e-08	2.40346e-07
tetur02g05490	2.09617	Glycine-rich secreted protein GRSP15	1.23357e-05	7.00711e-05
tetur12g02440	2.08945	aromatic amino acid decarboxylase	4.90306e-55	6.78964e-53
tetur06g04920	2.08922	3-oxoacyl-acyl-carrier-protein reductase	9.96749e-10	1.05808e-08
tetur01g92386	2.08318	hypothetical protein	0.000913182	0.00352234
tetur19g01760	2.07886	CD63 antigen	5.36382e-14	9.21199e-13
tetur26g00560	2.07766	PREDICTED: similar to Low-density lipoprotein receptor-related protein 1B precursor	2.93954e-30	1.6137e-28
tetur05g02940	2.04966	PREDICTED: minichromosome maintenance complex component 3 associated protein	3.2722e-20	9.52594e-19
tetur03g00270	2.04937	brain chitinase and chia	2.61993e-45	2.53276e-43
tetur08g04180	2.04094	Hypothetical protein	0.000709434	0.0028163
tetur01g03000	2.02713	Hypothetical protein	0.000166904	0.000759318
tetur33g01430	2.02554	PAN/Apple domain TPAN-53	2.79895e-10	3.22267e-09
tetur40g00150	2.025	Hypothetical protein	6.75307e-17	1.51979e-15
tetur11g05900	2.0209	Hypothetical protein	0.000483644	0.00199895
tetur18g03080	2.01926	GCN5-related N-acetyltransferase	2.61953e-18	6.58999e-17
tetur25g00300	2.01782	homologue of insect Ninjurin A NijA	6.69172e-16	1.40325e-14
tetur01g09090	2.01588	unnamed protein product	6.92068e-35	4.54606e-33
tetur35g01060	2.01583	hepatic lipase	1.21735e-29	6.47469e-28
tetur12g04200	2.00945	Hypothetical protein	5.96217e-17	1.35569e-15
tetur05g05900	2.00767	frataxin	7.24347e-40	5.95398e-38
tetur20g00540	1.99957	Hypothetical protein	0.000104432	0.000494372
tetur02g01760	1.99833	Hypothetical protein	1.03008e-51	1.27688e-49
tetur22g02180	1.99788	Lipase/lipooxygenase; PLAT/LH2 PLAT16	6.27453e-10	6.84985e-09
tetur07g06710	1.98687	PREDICTED: sodium-dependent glucose transporter 1-like; partial	1.20952e-30	6.81009e-29
tetur11g00370	1.98473	Hypothetical protein	0.000153949	0.000706793
tetur04g01740	1.98332	N-acetylglucosamine kinase	2.69202e-121	1.42686e-118
tetur10g04020	1.98314	beta-tubulin	1.47578e-53	1.93882e-51
tetur05g05190	1.98149	Glutathione S-transferase; class mu TuGSTm03	5.82052e-37	4.18071e-35
tetur32g00970	1.96599	Conserved hypothetical protein CHP02464	1.8698e-69	3.8321e-67
tetur04g05790	1.9656	regucalcin	4.15786e-21	1.31774e-19
tetur20g00740	1.95663	Hypothetical protein	2.55636e-14	4.55845e-13
tetur20g01650	1.95614	tubulin gamma-1 chain	1.84498e-15	3.66397e-14
tetur120g00010	1.95447	Leucine-rich repeat domain, L domain-like RNI	0.000212032	0.000945226
tetur11g05470	1.95	Hypothetical protein	6.32273e-06	3.77181e-05
tetur06g02910	1.9499	p21-activated protein kinase-interacting protein 1-like	6.85167e-38	5.13741e-36
tetur07g06390	1.94685	UDP-glycosyltransferase; teturUGT36 UGT	9.40666e-10	1.0027e-08
tetur08g06360	1.94213	sialin; putative	5.32082e-20	1.52019e-18
tetur05g09220	1.94144	Hypothetical protein	0.00074466	0.00293944
tetur02g06640	1.93964	Cytochrome P450 - CYP probable pseudogene CYP pseudogene	6.6754e-12	9.12878e-11
tetur22g01210	1.92999	PREDICTED: similar to peritrophin 1	5.85783e-22	1.96167e-20
tetur20g02800	1.91952	Plant self-incompatibility S1 SPUF5	1.97459e-64	3.44902e-62
tetur19g00960	1.91909	PREDICTED: rCG19957-like	1.39842e-64	2.47071e-62
tetur10g04780	1.914	Protease inhibitor I4; serpin	4.27041e-12	5.97819e-11
tetur01g15500	1.91026	Hypothetical protein	6.71273e-07	4.71578e-06
tetur01g15450	1.91007	Hypothetical protein	1.41541e-11	1.85633e-10
tetur02g14791	1.90803	BTB/Kelch-associated	1.33129e-07	1.03507e-06
tetur468g00020	1.90426	50S ribosomal protein L14	6.68003e-09	6.34995e-08
tetur03g09961	1.89488	Cytochrome P450, conserved site CYP392D7	6.26219e-15	1.18251e-13
tetur04g90885	1.88875	hypothetical protein	1.36078e-09	1.42e-08
tetur14g01820	1.88028	zinc finger protein SNAI1 SNAI1	4.79792e-38	3.63295e-36
tetur09g00520	1.87624	Domain of unknown function DUF3421 DDM9-2	8.39563e-23	2.95984e-21
tetur05g05700	1.87604	similar to Acid labile subunit ALS	5.82259e-30	3.15137e-28
tetur07g06410	1.87202	Cytochrome P450 - CYP392A1 CYP392A1	3.17019e-07	2.34612e-06
tetur05g07180	1.86832	latrophilin-like receptor	4.41748e-10	4.95267e-09
tetur22g00360	1.86656	UDP-glycosyltransferase; teturUGT63 UGT	9.04729e-06	5.26565e-05
tetur07g00320	1.86368	Hypothetical protein	9.22934e-11	1.11441e-09
tetur15g03180	1.86264	Rhodanese-like	4.60069e-05	0.000233853
tetur20g03260	1.8601	Cytochrome P450 - probable pseudogene CYP probable pse	1.14113e-07	8.99506e-07
tetur07g06420	1.85149	UDP-glycosyltransferase; teturUGT37 UGT	8.83347e-13	1.34169e-11
tetur36g00170	1.84935	hypothetical protein	2.65919e-07	1.98323e-06
tetur02g03070	1.84914	orphan secreted protein TuOsp1	2.33194e-30	1.29401e-28
tetur148g00030	1.8471	MD-2-related lipid-recognition domain	0.000841628	0.00328342
tetur10g05030	1.84589	Hypothetical protein	0.00055722	0.00227009
tetur31g01980	1.84479	Nucleotide-binding; alpha-beta plait	8.64832e-10	9.29604e-09
tetur18g00150	1.84252	MUscle Attachment abnormal family member	9.53683e-31	5.40925e-29
tetur15g00340	1.84083	UDP-glycosyltransferase; teturUGT55 UGT	1.25537e-25	5.30117e-24
tetur21g03130	1.83634	Cutoff-like protein CuffL2	0.015837	0.0423652
tetur04g07910	1.83623	ABC-transporter; class C; TuABCC-15	1.7234e-50	2.05351e-48
tetur22g01050	1.83113	Mitochondrial import inner membrane translocase subunit Tim13	6.04198e-18	1.4745e-16
tetur18g02990	1.82754	Sec39 domain	0.000956077	0.00366206
tetur03g04460	1.82441	Fibronectin; type III-like fold	3.09755e-09	3.09373e-08
tetur09g00600	1.82429	Cathepsin B TuPap-4	1.46696e-40	1.24578e-38
tetur14g00810	1.8239	PREDICTED: hypothetical protein	1.92249e-16	4.18564e-15
tetur139g00010	1.82331	UDP-glycosyltransferase; teturUGT79p UGT	0.000154038	0.000706994
tetur26g00470	1.82063	Six-bladed beta-propeller; TolB-like	9.77839e-27	4.46005e-25
tetur05g07690	1.81475	Hypothetical protein	1.41988e-13	2.31934e-12
tetur01g00410	1.80283	Clusterin-associated protein-1	1.77962e-05	9.81176e-05
tetur09g04040	1.80137	C-type Lysozyme precursor LYSC1	2.68057e-11	3.39678e-10
tetur20g00200	1.80128	Secreted Protein with 8aa repeat structure SERP	4.47039e-05	0.000227926
tetur32g00690	1.80015	RNA polymerase-associated protein LEO1	6.15692e-05	0.000305382
tetur05g09250	1.79529	transmembrane protein 135	0.0169699	0.0449712
tetur12g04641	1.79248	WD40/YVTN repeat-like-containing domain	9.66795e-06	5.60352e-05
tetur04g06710	1.78885	GE17168	0.0019403	0.00683731
tetur147g00030	1.7874	Glycoside hydrolase; subgroup; catalytic core	8.58024e-37	6.07774e-35
tetur04g02430	1.78684	intraflagellar transport protein 57 homolog	0.000153465	0.000705203
tetur14g00930	1.78678	adenylate cyclase type 5	0.00173827	0.00619929
tetur06g05110	1.78121	3-oxoacyl-acyl-carrier-protein reductase	1.35781e-28	6.86545e-27
tetur09g05200	1.77957	Hypothetical protein	1.9958e-12	2.88593e-11
tetur05g05750	1.77909	Chitin binding protein; peritrophin-A	7.12777e-18	1.72809e-16
tetur03g07920	1.77767	Glutathione S-transferase; delta class TuGSTd06	1.88387e-40	1.58234e-38
tetur03g02680	1.77321	PREDICTED: similar to adenylate cyclase	1.33094e-14	2.43547e-13
tetur12g02060	1.76822	cuticle protein CPR 16	1.34714e-17	3.20045e-16
tetur10g02990	1.76258	Hypothetical protein	1.76131e-15	3.50688e-14
tetur03g10113	1.7573	G protein-coupled receptor, rhodopsin-like	2.02241e-07	1.52877e-06
tetur288g00010	1.75537	DNA repair protein xp-c / rad4	0.0165038	0.0439196
tetur02g04020	1.75423	Hypothetical protein	0.00144374	0.00526746
tetur06g01080	1.75222	PREDICTED: similar to DnaJ	6.95841e-21	2.16514e-19
tetur02g05320	1.75131	PREDICTED: similar to lysosomal acid lipase; putative	0.000603601	0.00244221
tetur01g02470	1.74961	Glutathione S-transferase, C-terminal TuGSTd02	6.37382e-27	2.91583e-25
tetur09g02400	1.74946	GF11962	2.19154e-10	2.55779e-09
tetur08g06370	1.74461	sialin	1.05422e-07	8.38305e-07
tetur02g10580	1.74296	ortholog to Argonaute-1 (Drosophila melanogaster) AGO-1E	2.02394e-06	1.30765e-05
tetur04g05990	1.73825	innexin; putative	2.00675e-30	1.1176e-28
tetur13g01880	1.73137	GK25443	5.41705e-18	1.328e-16
tetur30g01740	1.73123	PREDICTED: hypothetical protein	3.86931e-06	2.38665e-05
tetur15g03550	1.72881	Hypothetical protein	0.0123785	0.0345821
tetur26g00550	1.72711	UNCoordinated family member	8.601e-55	1.16996e-52
tetur11g06470	1.72643	Chemosensory Receptor; Gustatory receptor family TuGR543	2.73045e-10	3.15325e-09
tetur12g02810	1.71534	ovo ovo	9.10521e-44	8.43109e-42
tetur10g04430	1.71497	Serine protease SP22	2.87879e-20	8.44464e-19
tetur02g04260	1.71494	S-adenosyl-L-methionine-dependent methyltransferase	1.41351e-75	3.50437e-73
tetur08g06810	1.71361	Hypothetical protein	0.00050249	0.00206739
tetur02g09850	1.71292	UDP-glycosyltransferase; teturUGT11 UGT	3.88364e-48	4.1745e-46
tetur10g04390	1.71237	Outer membrane protein Iml2/Tetratricopeptide repeat protein 39	2.26809e-10	2.64312e-09
tetur01g10430	1.7053	sodium-dependent glucose transporter 1	4.5536e-06	2.77968e-05
tetur06g04430	1.70504	Hypothetical protein	0.0147151	0.0399084
tetur11g01790	1.70349	WD40/YVTN repeat-like-containing domain	9.2058e-08	7.39688e-07
tetur17g01400	1.70019	Hypothetical protein	0.0090857	0.0264801
tetur02g01210	1.69721	Hypothetical protein	3.4809e-11	4.3749e-10
tetur33g01370	1.69186	peptidyl-prolyl cis-trans isomerase NIMA-interacting 4	2.88003e-17	6.70742e-16
tetur06g06100	1.69047	UDP-glycosyltransferase; teturUGT35 UGT	4.97747e-41	4.29824e-39
tetur04g07100	1.68941	Hypothetical protein	7.2599e-23	2.57718e-21
tetur04g01610	1.6868	Cuticle (secreted) protein; putative CPR 51	2.66243e-05	0.000141899
tetur30g01160	1.67965	Plexin domain-containing protein	1.56493e-13	2.54008e-12
tetur08g06760	1.67859	Hypothetical protein	6.88681e-06	4.07927e-05
tetur16g03010	1.67535	Nose resistant-to-fluoxetine protein, N-terminal NRF6L1	0.000108772	0.000513969
tetur08g03580	1.67437	poly	0.0106799	0.0304169
tetur27g00350	1.66732	Cytochrome P450 - CYP392E8 CYP392E8	4.98372e-22	1.67625e-20
tetur03g01830	1.66521	virulent strain associated lipoprotein	1.24958e-15	2.54065e-14
tetur20g02730	1.66184	eukaryotic translation initiation factor 3 subunit L	1.163e-06	7.81657e-06
tetur20g00290	1.66178	Cytochrome P450 - CYP392B3 CYP392B3	4.92051e-17	1.12717e-15
tetur03g01190	1.65838	voltage-dependent anion-selective channel protein 2	7.28701e-58	1.109e-55
tetur09g01100	1.65697	phosphatidylinositol 3-kinase regulatory subunit gamma	0.00346594	0.0113982
tetur63g00030	1.65366	Insect antifreeze protein	0.00593561	0.0182692
tetur32g01600	1.64994	CDK5 regulatory subunit-associated protein 1-like 1	0.000224663	0.000994899
tetur07g02550	1.64607	Immunoglobulin/major histocompatibility complex, conserved site HBR	7.96483e-26	3.41557e-24
tetur06g00450	1.64195	intradiol ring-cleavage dioxygenase	1.61683e-05	8.98493e-05
tetur13g03830	1.63769	Hypothetical protein	0.000848755	0.00330702
tetur02g14861	1.6353	BTB/Kelch-associated	2.12982e-06	1.37149e-05
tetur04g08690	1.63477	Hypothetical protein	0.00373895	0.0121813
tetur02g01850	1.63066	adenylyltransferase and sulfurtransferase MOCS3	5.16329e-55	7.08615e-53
tetur437g00030	1.62191	Cytochrome P450, conserved site	1.05693e-09	1.11965e-08
tetur02g13390	1.61983	Hypothetical protein	4.73431e-09	4.60576e-08
tetur40g00030	1.61965	Major facilitator superfamily; general substrate transporter	3.8387e-07	2.80441e-06
tetur22g01200	1.61659	Serine proteases, trypsin family, histidine active site SP63/C	1.72344e-10	2.0284e-09
tetur13g03270	1.61452	Hypothetical protein	1.43072e-12	2.09643e-11
tetur669g00010	1.60675	Hypothetical protein	0.000524989	0.00215075
tetur02g14761	1.60589	BTB/Kelch-associated	0.000735705	0.00290633
tetur02g15365	1.60346	hypothetical protein	2.08321e-05	0.000113389
tetur02g04170	1.58864	multiple inositol polyphosphate phosphatase 1 MIPP1a	2.87546e-42	2.52564e-40
tetur18g03320	1.58406	Hypothetical protein	2.88695e-05	0.00015286
tetur02g00800	1.58293	glycogen debranching enzyme	3.23973e-69	6.55235e-67
tetur04g03750	1.58254	Hypothetical protein	2.37359e-08	2.08126e-07
tetur04g01340	1.58051	zinc/iron transporter; putative	6.26944e-16	1.3183e-14
tetur11g06420	1.57883	Chemosensory Receptor; Gustatory receptor family TuGR41	0.01735	0.0458226
tetur25g01000	1.57883	gamma-glutamyl hydrolase precursor	2.31609e-50	2.7385e-48
tetur508g00010	1.57494	alanyl-tRNA synthetase	1.72082e-18	4.38652e-17
tetur30g01120	1.56742	Plexin domain-containing protein	2.70377e-10	3.12478e-09
tetur17g92115	1.56484	hypothetical protein	2.17903e-12	3.14201e-11
tetur16g01910	1.5641	Integrin alpha beta-propellor	9.05304e-15	1.68468e-13
tetur16g02820	1.56333	Hypothetical protein	0.011865	0.0333353
tetur21g01210	1.56185	SNF5/SMARCB1/INI1	1.36143e-49	1.55012e-47
tetur39g00730	1.56126	vitellogenin1	1.97027e-16	4.27754e-15
tetur20g00400	1.55949	PREDICTED: similar to Bardet-Biedl syndrome 7	2.2411e-08	1.98091e-07
tetur01g10390	1.55796	ABC-transporter; class C; TuABCC-02	3.32338e-29	1.73754e-27
tetur04g06360	1.55791	beta-tubulin	5.29928e-17	1.21033e-15
tetur04g02220	1.55789	voltage-dependent L-type calcium channel subunit beta-2	3.05974e-26	1.35537e-24
tetur02g10560	1.5563	ortholog of Argonaute-1 (Drosophila melanogaster) AGO-1G	9.46413e-38	7.02769e-36
tetur02g01230	1.55214	Hypothetical protein	5.49558e-11	6.79586e-10
tetur07g05900	1.54918	phospholipid scramblase 2	8.37219e-38	6.24703e-36
tetur29g00630	1.54698	Sushi/SCR/CCP domain	0.00411366	0.0132671
tetur13g00540	1.53229	MOZART2 family MZT2a	0.00136791	0.00501697
tetur22g01100	1.52723	nucleoprotein	9.45907e-30	5.06604e-28
tetur29g01280	1.52657	Levanase; Beta-D-fructofuranosidase; secreted SacC1	2.24403e-14	4.02486e-13
tetur08g91652	1.52605	hypothetical protein	0.000153859	0.000706642
tetur05g05710	1.52377	UDP-glycosyltransferase; teturUGT31 UGT	1.54642e-50	1.85704e-48
tetur05g06330	1.52155	Hypothetical protein	3.3647e-33	2.07706e-31
tetur01g11870	1.51008	UDP-glucuronosyl/UDP-glucosyltransferase UGT	3.48935e-34	2.26307e-32
tetur13g04678	1.50284	n/a	0.0124496	0.034749
tetur08g00260	1.49731	CG5892 protein	1.80303e-06	1.17733e-05
tetur20g03200	1.4919	Cytochrome P450 - CYP392B1 CYP392B1	2.94865e-20	8.61667e-19
tetur03g05110	1.49104	Cytochrome P450 - CYP392D10p probable pseudogene CYP392D10p	2.82685e-10	3.25236e-09
tetur02g08750	1.49056	RNA-directed RNA polymerase 1 RDRP-1	0.000155708	0.000712742
tetur25g01950	1.49011	sorbitol dehydrogenase	0.000256955	0.00112366
tetur07g00670	1.48914	Leucine-rich repeat domain, L domain-like RNI	7.90384e-22	2.63536e-20
tetur04g06430	1.48874	hatching enzyme	8.0341e-15	1.506e-13
tetur29g00220	1.48862	Glutathione S-transferase; class delta TuGSTd14	9.51879e-13	1.43726e-11
[truncated: 1,604 more rows]

[truncated: 5 more sheets: Table S8.4, Table S8.5, Table S8.6, Table S8.7, Table S9]
